# Supplementary material for: (Z)-2-(5-Chloro-2-oxoindolin-3-yl­idene)-N-phenyl­hydrazinecarbothio­amide
Source: Acta Crystallogr Sect E Struct Rep Online. 2011 Nov 2;67(Pt 12):o3141–2. doi: 10.1107/S1600536811044199 (PMC3238816; doi:10.1107/S1600536811044199)
Supplement: Supplementary file 1 [file e-67-o3141-sup1.cif]

##############################################################################
#                                                                            #
# This CIF contains the data in a paper accepted for publication in          #
# Acta Crystallographica Section E. It conforms to the requirements of       #
# Notes for Authors for Acta Crystallographica Section E, and has been       #
# peer reviewed under the auspices of the IUCr Commission on Journals.       #
#                                                                            #
# Full details of the Crystallographic Information File format               #
# are given in the paper "The Crystallographic Information File (CIF):       #
# a New Standard Archive File for Crystallography" by S. R. Hall, F. H.      #
# Allen and I. D. Brown [Acta Cryst. (1991), A47, 655-685].                  #
#                                                                            #
# The current version of the core CIF dictionary is obtainable from          #
# ftp://ftp.iucr.org/pub/cif_core.dic.                                       #
#                                                                            #
# Software is freely available for graphical display of the structure(s)     #
# in this CIF. For information consult the CIF software page                 #
# http://www.iucr.org/resources/cif/software.                                #
#                                                                            #
# This file may be used for bona fide research purposes within the           #
# scientific community so long as proper attribution is given to the journal # 
# article from which it was obtained.                                        #
#                                                                            #
##############################################################################
data_I
_audit_creation_method     SHELXL-97
_chemical_name_systematic
;
(<i>Z</i>)-2-(5-Chloro-2-oxoindolin-3-ylidene)-<i>N</i>-
phenylhydrazinecarbothioamide
;
_chemical_name_common     ?
_chemical_formula_moiety     'C15 H11 Cl N4 O S'
_chemical_formula_sum     'C15 H11 Cl N4 O S'
_chemical_formula_iupac     'C15 H11 Cl N4 O S'
_chemical_formula_weight     330.79
_chemical_melting_point_gt     521.3
_chemical_melting_point_lt     521.9
_symmetry_cell_setting     monoclinic
_symmetry_space_group_name_H-M     'P 21/c'
_symmetry_space_group_name_Hall     '-P 2ybc'
loop_
    _symmetry_equiv_pos_as_xyz
    'x, y, z'
    '-x, y+1/2, -z+1/2'
    '-x, -y, -z'
    'x, -y-1/2, z-1/2'
_cell_length_a     5.7117(2)
_cell_length_b     17.9510(7)
_cell_length_c     14.2455(5)
_cell_angle_alpha     90.00
_cell_angle_beta     91.262(2)
_cell_angle_gamma     90.00
_cell_volume     1460.25(9)
_cell_formula_units_Z     4
_cell_measurement_reflns_used     6388
_cell_measurement_theta_min     2.27
_cell_measurement_theta_max     29.80
_cell_measurement_temperature     100.0(10)
_cell_special_details     ?
_exptl_crystal_description     'block'
_exptl_crystal_colour     'orange'
_exptl_crystal_size_max     0.53
_exptl_crystal_size_mid     0.16
_exptl_crystal_size_min     0.13
_exptl_crystal_density_diffrn     1.505
_exptl_crystal_density_meas     ?
_exptl_crystal_density_method     'not measured'
_exptl_crystal_F_000     680
_exptl_absorpt_coefficient_mu     0.411
_exptl_absorpt_correction_type     multi-scan
_exptl_absorpt_process_details     '(SADABS; Bruker, 2005)'
_exptl_absorpt_correction_T_min     0.8119
_exptl_absorpt_correction_T_max     0.9497
_exptl_special_details     ?
_diffrn_ambient_temperature     100.0(10)
_diffrn_radiation_type     MoK\a
_diffrn_radiation_wavelength     0.71073
_diffrn_radiation_source     'fine-focus sealed tube'
_diffrn_radiation_monochromator     graphite
_diffrn_measurement_device_type     'Bruker APEXII CCD'
_diffrn_measurement_method     '\f and \w'
_diffrn_detector_area_resol_mean     ?
_diffrn_reflns_number     15819
_diffrn_reflns_av_R_equivalents     0.0443
_diffrn_reflns_av_sigmaI/netI     0.0410
_diffrn_reflns_theta_min     1.83
_diffrn_reflns_theta_max     29.92
_diffrn_reflns_theta_full     29.92
_diffrn_measured_fraction_theta_max     0.994
_diffrn_measured_fraction_theta_full     0.994
_diffrn_reflns_limit_h_min     -7
_diffrn_reflns_limit_h_max     7
_diffrn_reflns_limit_k_min     -16
_diffrn_reflns_limit_k_max     25
_diffrn_reflns_limit_l_min     -19
_diffrn_reflns_limit_l_max     19
_diffrn_standards_number     0
_diffrn_standards_interval_count     .
_diffrn_standards_interval_time     .
_diffrn_standards_decay_%     ?
_refine_special_details
;
Refinement of <i>F</i>^2^ against ALL reflections. The weighted <i>R</i>-factor
<i>wR</i> and goodness of fit <i>S</i> are based on <i>F</i>^2^, conventional
<i>R</i>-factors <i>R</i> are based on <i>F</i>, with <i>F</i> set to zero for
negative <i>F</i>^2^. The threshold expression of <i>F</i>^2^ >
\s(<i>F</i>^2^) is used only for calculating <i>R</i>-factors(gt) <i>etc</i>.
and is not relevant to the choice of reflections for refinement.
<i>R</i>-factors based on <i>F</i>^2^ are statistically about twice as large
as those based on <i>F</i>, and <i>R</i>- factors based on ALL data will be
even larger.
;
_reflns_number_total     4183
_reflns_number_gt     3424
_reflns_threshold_expression     I>2\s(I)
_refine_ls_structure_factor_coef     Fsqd
_refine_ls_matrix_type     full
_refine_ls_R_factor_all     0.0527
_refine_ls_R_factor_gt     0.0396
_refine_ls_wR_factor_gt     0.0943
_refine_ls_wR_factor_ref     0.1010
_refine_ls_goodness_of_fit_ref     1.038
_refine_ls_restrained_S_all     1.038
_refine_ls_number_reflns     4183
_refine_ls_number_parameters     211
_refine_ls_number_restraints     0
_refine_ls_hydrogen_treatment     mixed
_refine_ls_weighting_scheme     calc
_refine_ls_weighting_details
         'calc w=1/[\s^2^(Fo^2^)+(0.0482P)^2^+0.4941P] where P=(Fo^2^+2Fc^2^)/3'
_atom_sites_solution_hydrogens     geom
_atom_sites_solution_primary     direct
_atom_sites_solution_secondary     difmap
_refine_ls_shift/su_max     0.001
_refine_ls_shift/su_mean     0.000
_refine_diff_density_max     0.510
_refine_diff_density_min     -0.228
_refine_ls_extinction_method     none
_refine_ls_extinction_coef     ?
loop_
    _atom_type_symbol
    _atom_type_description
    _atom_type_scat_dispersion_real
    _atom_type_scat_dispersion_imag
    _atom_type_scat_source
    'C' 'C' 0.0033 0.0016
                         'International Tables Vol C Tables 4.2.6.8 and 6.1.1.4'
    'H' 'H' 0.0000 0.0000
                         'International Tables Vol C Tables 4.2.6.8 and 6.1.1.4'
    'N' 'N' 0.0061 0.0033
                         'International Tables Vol C Tables 4.2.6.8 and 6.1.1.4'
    'O' 'O' 0.0106 0.0060
                         'International Tables Vol C Tables 4.2.6.8 and 6.1.1.4'
    'S' 'S' 0.1246 0.1234
                         'International Tables Vol C Tables 4.2.6.8 and 6.1.1.4'
    'Cl' 'Cl' 0.1484 0.1585
                         'International Tables Vol C Tables 4.2.6.8 and 6.1.1.4'
_computing_data_collection     'APEX2 (Bruker, 2005)'
_computing_cell_refinement     'SAINT (Bruker, 2005)'
_computing_data_reduction     'SAINT (Bruker, 2005)'
_computing_structure_solution     'SHELXS97 (Sheldrick, 2008)'
_computing_structure_refinement     'SHELXL97 (Sheldrick, 2008)'
_computing_molecular_graphics     'SHELXTL (Sheldrick, 2008)'
_computing_publication_material
                            'SHELXTL (Sheldrick, 2008)  and PLATON (Spek, 2009)'
loop_
    _atom_site_type_symbol
    _atom_site_label
    _atom_site_fract_x
    _atom_site_fract_y
    _atom_site_fract_z
    _atom_site_U_iso_or_equiv
    _atom_site_adp_type
    _atom_site_calc_flag
    _atom_site_refinement_flags
    _atom_site_occupancy
    _atom_site_symmetry_multiplicity
    _atom_site_disorder_assembly
    _atom_site_disorder_group
    S S1 0.08445(7) 0.29509(2) 0.51315(3) 0.02175(10) Uani d . 1 1 . .
    Cl Cl1 0.74643(8) 0.58625(3) 1.01336(3) 0.03431(13) Uani d . 1 1 . .
    O O1 0.71079(18) 0.45044(6) 0.51237(8) 0.0202(2) Uani d . 1 1 . .
    N N1 0.9178(2) 0.52737(7) 0.61568(10) 0.0192(3) Uani d . 1 1 . .
    N N2 0.3993(2) 0.43359(7) 0.68077(9) 0.0169(2) Uani d . 1 1 . .
    N N3 0.3263(2) 0.39602(7) 0.60374(9) 0.0176(2) Uani d . 1 1 . .
    N N4 0.0298(2) 0.34863(7) 0.69041(9) 0.0162(2) Uani d . 1 1 . .
    C C1 0.7024(2) 0.51529(8) 0.74926(11) 0.0175(3) Uani d . 1 1 . .
    C C2 0.6515(3) 0.52627(8) 0.84293(11) 0.0202(3) Uani d . 1 1 . .
    H H2A 0.5189 0.5055 0.8692 0.024 Uiso calc R 1 1 . .
    C C3 0.8066(3) 0.56950(9) 0.89592(11) 0.0213(3) Uani d . 1 1 . .
    C C4 1.0055(3) 0.60157(9) 0.85810(12) 0.0226(3) Uani d . 1 1 . .
    H H4A 1.1051 0.6301 0.8960 0.027 Uiso calc R 1 1 . .
    C C5 1.0559(3) 0.59112(9) 0.76381(12) 0.0218(3) Uani d . 1 1 . .
    H H5A 1.1876 0.6125 0.7376 0.026 Uiso calc R 1 1 . .
    C C6 0.9031(2) 0.54775(8) 0.71060(11) 0.0177(3) Uani d . 1 1 . .
    C C7 0.7407(2) 0.48082(8) 0.58967(11) 0.0176(3) Uani d . 1 1 . .
    C C8 0.5894(2) 0.47276(8) 0.67398(10) 0.0164(3) Uani d . 1 1 . .
    C C9 0.1396(2) 0.34679(8) 0.60775(10) 0.0163(3) Uani d . 1 1 . .
    C C10 -0.1615(2) 0.30657(8) 0.72387(10) 0.0158(3) Uani d . 1 1 . .
    C C11 -0.3209(2) 0.26888(8) 0.66549(11) 0.0175(3) Uani d . 1 1 . .
    H H11A -0.3036 0.2690 0.6007 0.021 Uiso calc R 1 1 . .
    C C12 -0.5073(3) 0.23099(8) 0.70597(12) 0.0205(3) Uani d . 1 1 . .
    H H12A -0.6127 0.2050 0.6675 0.025 Uiso calc R 1 1 . .
    C C13 -0.5381(3) 0.23133(9) 0.80179(12) 0.0227(3) Uani d . 1 1 . .
    H H13A -0.6635 0.2061 0.8277 0.027 Uiso calc R 1 1 . .
    C C14 -0.3798(3) 0.26976(10) 0.85915(12) 0.0248(3) Uani d . 1 1 . .
    H H14A -0.4001 0.2707 0.9237 0.030 Uiso calc R 1 1 . .
    C C15 -0.1915(3) 0.30674(9) 0.82049(11) 0.0212(3) Uani d . 1 1 . .
    H H15A -0.0849 0.3318 0.8594 0.025 Uiso calc R 1 1 . .
    H H1N1 1.030(4) 0.5395(14) 0.5766(17) 0.049(7) Uiso d . 1 1 . .
    H H1N3 0.406(4) 0.3978(11) 0.5537(15) 0.029(5) Uiso d . 1 1 . .
    H H1N4 0.095(3) 0.3761(11) 0.7308(14) 0.026(5) Uiso d . 1 1 . .
loop_
    _atom_site_aniso_label
    _atom_site_aniso_U_11
    _atom_site_aniso_U_22
    _atom_site_aniso_U_33
    _atom_site_aniso_U_12
    _atom_site_aniso_U_13
    _atom_site_aniso_U_23
    S1 0.02155(19) 0.0258(2) 0.01799(19) -0.00283(14) 0.00246(14) -0.00359(14)
    Cl1 0.0431(3) 0.0386(3) 0.0214(2) -0.01947(19) 0.00487(17) -0.00397(16)
    O1 0.0156(5) 0.0242(5) 0.0208(5) 0.0009(4) 0.0028(4) 0.0007(4)
    N1 0.0136(6) 0.0218(6) 0.0225(7) -0.0018(5) 0.0038(5) 0.0018(5)
    N2 0.0141(5) 0.0175(6) 0.0192(6) 0.0004(4) 0.0003(5) 0.0011(5)
    N3 0.0148(6) 0.0202(6) 0.0178(6) -0.0015(4) 0.0032(5) 0.0001(5)
    N4 0.0140(5) 0.0193(6) 0.0154(6) -0.0035(4) 0.0003(4) -0.0013(5)
    C1 0.0140(6) 0.0153(6) 0.0233(8) -0.0001(5) 0.0017(5) 0.0022(5)
    C2 0.0174(7) 0.0198(7) 0.0235(8) -0.0035(5) 0.0021(6) 0.0023(6)
    C3 0.0231(7) 0.0199(7) 0.0209(7) -0.0022(6) 0.0007(6) 0.0009(6)
    C4 0.0200(7) 0.0200(7) 0.0277(8) -0.0032(5) -0.0023(6) 0.0022(6)
    C5 0.0144(6) 0.0222(7) 0.0288(8) -0.0025(5) 0.0025(6) 0.0016(6)
    C6 0.0136(6) 0.0166(6) 0.0231(7) 0.0017(5) 0.0033(5) 0.0026(5)
    C7 0.0126(6) 0.0182(7) 0.0221(7) 0.0028(5) 0.0027(5) 0.0046(5)
    C8 0.0127(6) 0.0179(7) 0.0188(7) 0.0010(5) 0.0018(5) 0.0026(5)
    C9 0.0132(6) 0.0174(6) 0.0183(7) 0.0014(5) -0.0007(5) 0.0023(5)
    C10 0.0118(6) 0.0165(6) 0.0192(7) 0.0003(5) 0.0002(5) 0.0017(5)
    C11 0.0136(6) 0.0188(7) 0.0200(7) 0.0008(5) -0.0017(5) -0.0002(5)
    C12 0.0136(6) 0.0180(7) 0.0298(8) -0.0002(5) -0.0025(6) 0.0007(6)
    C13 0.0143(6) 0.0245(8) 0.0295(9) -0.0013(5) 0.0026(6) 0.0059(6)
    C14 0.0187(7) 0.0364(9) 0.0192(8) -0.0017(6) 0.0023(6) 0.0058(7)
    C15 0.0154(7) 0.0301(8) 0.0182(7) -0.0038(6) -0.0011(5) 0.0005(6)
_geom_special_details
;
All e.s.d.'s (except the e.s.d. in the dihedral angle between two l.s. planes)
are estimated using the full covariance matrix. The cell e.s.d.'s are taken
into account individually in the estimation of e.s.d.'s in distances, angles
and torsion angles; correlations between e.s.d.'s in cell parameters are only
used when they are defined by crystal symmetry. An approximate (isotropic)
treatment of cell e.s.d.'s is used for estimating e.s.d.'s involving l.s.
planes.
;
loop_
    _geom_bond_atom_site_label_1
    _geom_bond_atom_site_label_2
    _geom_bond_site_symmetry_2
    _geom_bond_distance
    _geom_bond_publ_flag
    S1 C9 . 1.6606(15) ?
    Cl1 C3 . 1.7416(17) ?
    O1 C7 . 1.2374(18) ?
    N1 C7 . 1.3573(19) ?
    N1 C6 . 1.405(2) ?
    N1 H1N1 . 0.88(3) ?
    N2 C8 . 1.2992(18) ?
    N2 N3 . 1.3462(18) ?
    N3 C9 . 1.3872(18) ?
    N3 H1N3 . 0.85(2) ?
    N4 C9 . 1.3467(19) ?
    N4 C10 . 1.4190(18) ?
    N4 H1N4 . 0.84(2) ?
    C1 C2 . 1.386(2) ?
    C1 C6 . 1.409(2) ?
    C1 C8 . 1.456(2) ?
    C2 C3 . 1.389(2) ?
    C2 H2A . 0.9300 ?
    C3 C4 . 1.392(2) ?
    C4 C5 . 1.393(2) ?
    C4 H4A . 0.9300 ?
    C5 C6 . 1.383(2) ?
    C5 H5A . 0.9300 ?
    C7 C8 . 1.502(2) ?
    C10 C15 . 1.391(2) ?
    C10 C11 . 1.395(2) ?
    C11 C12 . 1.398(2) ?
    C11 H11A . 0.9300 ?
    C12 C13 . 1.380(2) ?
    C12 H12A . 0.9300 ?
    C13 C14 . 1.389(2) ?
    C13 H13A . 0.9300 ?
    C14 C15 . 1.388(2) ?
    C14 H14A . 0.9300 ?
    C15 H15A . 0.9300 ?
loop_
    _geom_angle_atom_site_label_1
    _geom_angle_atom_site_label_2
    _geom_angle_atom_site_label_3
    _geom_angle_site_symmetry_1
    _geom_angle_site_symmetry_3
    _geom_angle
    _geom_angle_publ_flag
    C7 N1 C6 . . 111.28(13) ?
    C7 N1 H1N1 . . 121.6(16) ?
    C6 N1 H1N1 . . 127.0(16) ?
    C8 N2 N3 . . 117.04(13) ?
    N2 N3 C9 . . 120.67(13) ?
    N2 N3 H1N3 . . 120.1(14) ?
    C9 N3 H1N3 . . 118.8(14) ?
    C9 N4 C10 . . 131.11(13) ?
    C9 N4 H1N4 . . 113.9(14) ?
    C10 N4 H1N4 . . 114.6(14) ?
    C2 C1 C6 . . 120.49(14) ?
    C2 C1 C8 . . 133.22(13) ?
    C6 C1 C8 . . 106.28(13) ?
    C1 C2 C3 . . 117.25(14) ?
    C1 C2 H2A . . 121.4 ?
    C3 C2 H2A . . 121.4 ?
    C2 C3 C4 . . 122.48(15) ?
    C2 C3 Cl1 . . 118.78(12) ?
    C4 C3 Cl1 . . 118.71(12) ?
    C3 C4 C5 . . 120.36(15) ?
    C3 C4 H4A . . 119.8 ?
    C5 C4 H4A . . 119.8 ?
    C6 C5 C4 . . 117.56(14) ?
    C6 C5 H5A . . 121.2 ?
    C4 C5 H5A . . 121.2 ?
    C5 C6 N1 . . 128.57(14) ?
    C5 C6 C1 . . 121.85(15) ?
    N1 C6 C1 . . 109.57(13) ?
    O1 C7 N1 . . 126.99(14) ?
    O1 C7 C8 . . 126.77(13) ?
    N1 C7 C8 . . 106.23(13) ?
    N2 C8 C1 . . 125.93(14) ?
    N2 C8 C7 . . 127.47(14) ?
    C1 C8 C7 . . 106.56(12) ?
    N4 C9 N3 . . 113.18(13) ?
    N4 C9 S1 . . 129.76(11) ?
    N3 C9 S1 . . 117.06(11) ?
    C15 C10 C11 . . 119.87(13) ?
    C15 C10 N4 . . 116.35(13) ?
    C11 C10 N4 . . 123.73(13) ?
    C10 C11 C12 . . 118.89(14) ?
    C10 C11 H11A . . 120.6 ?
    C12 C11 H11A . . 120.6 ?
    C13 C12 C11 . . 121.37(14) ?
    C13 C12 H12A . . 119.3 ?
    C11 C12 H12A . . 119.3 ?
    C12 C13 C14 . . 119.25(14) ?
    C12 C13 H13A . . 120.4 ?
    C14 C13 H13A . . 120.4 ?
    C15 C14 C13 . . 120.28(15) ?
    C15 C14 H14A . . 119.9 ?
    C13 C14 H14A . . 119.9 ?
    C14 C15 C10 . . 120.34(14) ?
    C14 C15 H15A . . 119.8 ?
    C10 C15 H15A . . 119.8 ?
loop_
    _geom_torsion_atom_site_label_1
    _geom_torsion_atom_site_label_2
    _geom_torsion_atom_site_label_3
    _geom_torsion_atom_site_label_4
    _geom_torsion_site_symmetry_1
    _geom_torsion_site_symmetry_2
    _geom_torsion_site_symmetry_3
    _geom_torsion_site_symmetry_4
    _geom_torsion
    _geom_torsion_publ_flag
    C8 N2 N3 C9 . . . . 173.15(13) ?
    C6 C1 C2 C3 . . . . -0.6(2) ?
    C8 C1 C2 C3 . . . . 177.83(15) ?
    C1 C2 C3 C4 . . . . 0.5(2) ?
    C1 C2 C3 Cl1 . . . . 178.76(11) ?
    C2 C3 C4 C5 . . . . 0.1(2) ?
    Cl1 C3 C4 C5 . . . . -178.24(12) ?
    C3 C4 C5 C6 . . . . -0.4(2) ?
    C4 C5 C6 N1 . . . . -178.16(14) ?
    C4 C5 C6 C1 . . . . 0.3(2) ?
    C7 N1 C6 C5 . . . . 176.63(15) ?
    C7 N1 C6 C1 . . . . -1.99(16) ?
    C2 C1 C6 C5 . . . . 0.2(2) ?
    C8 C1 C6 C5 . . . . -178.57(13) ?
    C2 C1 C6 N1 . . . . 178.95(13) ?
    C8 C1 C6 N1 . . . . 0.15(15) ?
    C6 N1 C7 O1 . . . . -176.46(14) ?
    C6 N1 C7 C8 . . . . 2.86(16) ?
    N3 N2 C8 C1 . . . . -177.80(13) ?
    N3 N2 C8 C7 . . . . -0.5(2) ?
    C2 C1 C8 N2 . . . . 0.7(3) ?
    C6 C1 C8 N2 . . . . 179.26(14) ?
    C2 C1 C8 C7 . . . . -177.07(15) ?
    C6 C1 C8 C7 . . . . 1.51(15) ?
    O1 C7 C8 N2 . . . . -1.1(2) ?
    N1 C7 C8 N2 . . . . 179.62(14) ?
    O1 C7 C8 C1 . . . . 176.64(14) ?
    N1 C7 C8 C1 . . . . -2.68(15) ?
    C10 N4 C9 N3 . . . . -178.02(13) ?
    C10 N4 C9 S1 . . . . 1.7(2) ?
    N2 N3 C9 N4 . . . . 7.47(19) ?
    N2 N3 C9 S1 . . . . -172.31(10) ?
    C9 N4 C10 C15 . . . . 162.39(15) ?
    C9 N4 C10 C11 . . . . -20.3(2) ?
    C15 C10 C11 C12 . . . . -0.8(2) ?
    N4 C10 C11 C12 . . . . -178.04(13) ?
    C10 C11 C12 C13 . . . . 1.1(2) ?
    C11 C12 C13 C14 . . . . -0.4(2) ?
    C12 C13 C14 C15 . . . . -0.6(2) ?
    C13 C14 C15 C10 . . . . 0.9(2) ?
    C11 C10 C15 C14 . . . . -0.2(2) ?
    N4 C10 C15 C14 . . . . 177.23(14) ?
loop_
    _geom_hbond_atom_site_label_D
    _geom_hbond_atom_site_label_H
    _geom_hbond_atom_site_label_A
    _geom_hbond_site_symmetry_A
    _geom_hbond_distance_DH
    _geom_hbond_distance_HA
    _geom_hbond_distance_DA
    _geom_hbond_angle_DHA
    _geom_hbond_publ_flag
    N1 H1N1 O1 3_766 0.89(2) 1.98(2) 2.8560(17) 171(2) yes
    N3 H1N3 O1 . 0.86(2) 2.08(2) 2.7563(16) 135.9(19) yes
    N4 H1N4 N2 . 0.84(2) 2.156(18) 2.6099(17) 113.8(16) no
    C2 H2A Cl1 3_667 0.93 2.81 3.6935(17) 158 yes
    C11 H11A S1 . 0.93 2.61 3.2423(14) 126 yes
data_global
_journal_date_recd_electronic     2011-09-26
_journal_date_accepted     2011-10-24
_journal_name_full     'Acta Crystallographica, Section E'
_journal_year     2011
_journal_volume     67
_journal_issue     12
_journal_page_first     o3141
_journal_page_last     o3142
_journal_paper_category     QO
_journal_coeditor_code     ZS2150
_publ_contact_author_name     'Siang Guan Teoh'
_publ_contact_author_address
;
School of Chemical Sciences, Universiti Sains Malaysia, Minden, Penang,
Malaysia
;
_publ_contact_author_email     sgteoh@usm.my
_publ_contact_author_fax     ?
_publ_contact_author_phone     ?
_publ_section_title
;\
(<i>Z</i>)-2-(5-Chloro-2-oxoindolin-3-ylidene)-<i>N</i>-\
phenylhydrazinecarbothioamide
;
loop_
    _publ_author_name
    _publ_author_footnote
    _publ_author_address
    'Qasem Ali, Amna' .
;
School of Chemical Sciences, Universiti Sains Malaysia, Minden, Penang,
Malaysia
and
Faculty of Science, Sabha University, Libya
;
    'Eltayeb, Naser Eltaher'
;
Thomson Reuters ResearcherID: E-9395-2011
;
;
School of Chemical Sciences, Universiti Sains Malaysia, Minden, Penang,
Malaysia
and
Department of Chemistry, International University of Africa, Khartoum, Sudan
;
    'Teoh, Siang Guan' .
;
School of Chemical Sciences, Universiti Sains Malaysia, Minden, Penang,
Malaysia
;
    'Salhin, Abdussalam' .
;
School of Chemical Sciences, Universiti Sains Malaysia, Minden, Penang,
Malaysia
;
    'Fun, Hoong-Kun'
;
Thomson Reuters ResearcherID: A-3561-2009.
;
;
X-ray Crystallography Unit, School of Physics, Universiti Sains Malaysia,
11800 USM, Penang, Malaysia
;
