# Supplementary material for: (Z)-2-(5-Chloro-2-oxoindolin-3-yl­idene)-N-phenyl­hydrazinecarbothio­amide
Source: Acta Crystallogr Sect E Struct Rep Online. 2011 Nov 2;67(Pt 12):o3141–2. doi: 10.1107/S1600536811044199 (PMC3238816; doi:10.1107/S1600536811044199)
Supplement: Supplementary file 2 [file e-67-o3141-Isup2.hkl]

# 
# h,k,l, Fc-squared, Fo-squared, sigma(Fo-squared) and status flag 
# 
data_I
_shelx_title ' l2_0m in P2(1)/c  (100K)' 
_shelx_refln_list_code          4 
_shelx_F_calc_maximum      215.79 
_exptl_crystal_F_000       680.00 
_reflns_d_resolution_high  0.7124 
 
loop_ 
 _symmetry_equiv_pos_as_xyz 
 'x, y, z' 
 '-x, y+1/2, -z+1/2' 
 '-x, -y, -z' 
 'x, -y-1/2, z-1/2' 
 
_cell_length_a     5.7117 
_cell_length_b    17.9510 
_cell_length_c    14.2455 
_cell_angle_alpha  90.000 
_cell_angle_beta   91.262 
_cell_angle_gamma  90.000 
 
_shelx_F_squared_multiplier     1.000 
 
loop_ 
 _refln_index_h 
 _refln_index_k 
 _refln_index_l 
 _refln_F_squared_calc 
 _refln_F_squared_meas 
 _refln_F_squared_sigma 
 _refln_observed_status 
   1   0   0     2393.53     2615.70    157.84 o 
   2   0   0      593.03      669.21     17.53 o 
   3   0   0     1481.37     1579.25     38.75 o 
   4   0   0        0.33       -1.87      2.12 o 
   5   0   0      936.45      930.59     21.27 o 
   6   0   0      311.07      324.59     11.50 o 
   7   0   0       48.45       39.04     11.70 o 
   1   1   0     1042.28     1095.15     19.13 o 
   2   1   0     1290.03     1355.66     21.49 o 
   3   1   0     1466.98     1491.93     24.40 o 
   4   1   0      544.34      554.70     10.79 o 
   5   1   0      845.38      858.91     15.07 o 
   6   1   0      128.54      142.56      6.05 o 
   7   1   0       98.73      110.57      9.32 o 
   1   2   0       24.07       33.27      1.83 o 
   2   2   0     4798.88     4983.60     68.43 o 
   3   2   0     2015.76     2224.13     32.45 o 
   4   2   0      374.75      377.20      8.36 o 
   5   2   0       42.72       63.27      5.10 o 
   6   2   0      412.28      398.24      9.64 o 
   7   2   0      198.85      180.27     10.90 o 
   1   3   0    13778.51    14473.80    277.67 o 
   2   3   0     1347.93     1303.32     19.35 o 
   3   3   0     1303.15     1246.11     19.37 o 
   4   3   0      116.43      117.54      4.68 o 
   5   3   0      557.76      567.39     12.79 o 
   6   3   0      132.10      152.64      6.60 o 
   7   3   0       14.11       22.38      6.22 o 
   0   4   0     5719.18     6192.23    178.91 o 
   1   4   0     7029.99     7416.16    126.89 o 
   2   4   0       73.41       59.77      3.19 o 
   3   4   0       70.34       74.48      4.19 o 
   4   4   0      423.43      416.64      9.79 o 
   5   4   0      678.54      740.33     17.49 o 
   6   4   0      125.82      137.48      8.69 o 
   7   4   0      143.30      135.20     10.53 o 
   1   5   0       97.68      102.27      4.61 o 
   2   5   0      884.64      973.76     21.18 o 
   3   5   0      185.26      169.21      5.72 o 
   4   5   0      329.12      311.07      8.87 o 
   5   5   0       55.99       64.57      5.66 o 
   6   5   0        6.00       19.51     10.99 o 
   7   5   0       42.18       38.55     11.24 o 
   0   6   0     5109.25     4766.50    176.69 o 
   1   6   0     2796.87     3216.26     95.39 o 
   2   6   0      328.40      297.79      7.25 o 
   3   6   0      192.87      197.07      6.28 o 
   4   6   0      631.90      700.61     15.27 o 
   5   6   0        3.33        7.64      3.17 o 
   6   6   0        6.55        9.11      4.20 o 
   7   6   0       62.19       73.39      9.19 o 
   1   7   0      600.50      614.26     29.04 o 
   2   7   0     1328.38     1358.59     34.51 o 
   3   7   0     3672.72     3754.36     61.24 o 
   4   7   0     1074.01     1033.95     20.61 o 
   5   7   0       61.47       71.45      6.00 o 
   6   7   0      213.71      197.48      9.67 o 
   7   7   0       13.30       14.84      4.77 o 
   0   8   0     1570.14     1540.12     52.33 o 
   1   8   0     2167.84     2486.32     75.49 o 
   2   8   0      490.01      570.20     20.29 o 
   3   8   0      732.87      768.18     17.33 o 
   4   8   0      189.76      170.81      9.73 o 
   5   8   0       68.17       59.44      5.75 o 
   6   8   0      390.13      386.56     16.51 o 
   7   8   0       60.79       63.97      9.19 o 
   1   9   0     1524.94     1529.83     47.52 o 
   2   9   0      958.14     1133.81     30.51 o 
   3   9   0      464.01      442.62     11.80 o 
   4   9   0       25.46       23.59      3.99 o 
   5   9   0      488.30      443.64     15.89 o 
   6   9   0        0.98        2.76      4.74 o 
   7   9   0      724.66      771.67     28.39 o 
   0  10   0     1353.70     1209.50     62.43 o 
   1  10   0      823.88      872.12     28.05 o 
   2  10   0      254.06      299.12      9.01 o 
   3  10   0       54.40       70.75      5.26 o 
   4  10   0       61.69       60.32      5.47 o 
   5  10   0       75.65       83.50      8.10 o 
   6  10   0       67.50       69.43      8.27 o 
   7  10   0       61.60       71.46      9.91 o 
   1  11   0       29.15       38.21      3.01 o 
   2  11   0        3.47        3.00      2.32 o 
   3  11   0      507.06      534.45     14.01 o 
   4  11   0     3441.16     3307.99     62.47 o 
   5  11   0       17.42       13.28      6.10 o 
   6  11   0      154.38      132.92     16.84 o 
   7  11   0        0.53       11.10     11.49 o 
   0  12   0       57.86       53.78      5.51 o 
   1  12   0      412.52      418.01      9.78 o 
   2  12   0      547.39      542.81     14.47 o 
   3  12   0        4.89        4.75      4.44 o 
   4  12   0     1112.30     1052.93     27.96 o 
   5  12   0      368.83      351.63     14.49 o 
   6  12   0       62.88       60.42      9.38 o 
   7  12   0       49.85       72.33      9.87 o 
   1  13   0      102.05      102.75      5.75 o 
   2  13   0     1019.28     1040.22     31.97 o 
   3  13   0     1830.32     1905.25     51.94 o 
   4  13   0       75.65       79.32      7.85 o 
   5  13   0      111.37      113.15      9.65 o 
   6  13   0      211.68      223.48     15.14 o 
   0  14   0       96.85       81.98      7.04 o 
   1  14   0      136.62      134.98      7.48 o 
   2  14   0        3.63        2.15      2.87 o 
   3  14   0      344.94      381.16     12.13 o 
   4  14   0        0.18        0.29      3.94 o 
   5  14   0       24.01       19.36      5.78 o 
   6  14   0       84.48       95.35     11.46 o 
   1  15   0     1438.67     1454.31     32.88 o 
   2  15   0      182.43      194.67      8.25 o 
   3  15   0      170.25      178.88      9.47 o 
   4  15   0       35.55       62.96      8.59 o 
   5  15   0       18.85       29.83      6.52 o 
   6  15   0       28.34       37.94     14.56 o 
   0  16   0     1737.29     1703.70     43.76 o 
   1  16   0       75.07       91.67      7.05 o 
   2  16   0       87.83      118.71      9.09 o 
   3  16   0      500.53      574.38     36.25 o 
   4  16   0       44.66       48.71      7.63 o 
   5  16   0      238.70      240.11     12.84 o 
   6  16   0       43.57       53.70      9.52 o 
   1  17   0        6.32        5.90      2.82 o 
   2  17   0      157.65      179.26      8.67 o 
   3  17   0       34.27       33.61      5.94 o 
   4  17   0       21.24       21.46      7.98 o 
   5  17   0       39.11       42.53      7.76 o 
   0  18   0      571.77      590.47     25.32 o 
   1  18   0      290.70      319.34     13.10 o 
   2  18   0      137.95      142.39      7.99 o 
   3  18   0       38.84       34.33     10.62 o 
   4  18   0        1.37        8.79      5.22 o 
   5  18   0       49.16       47.76     12.26 o 
   1  19   0       26.89       40.82      5.93 o 
   2  19   0       24.56       34.25      6.02 o 
   3  19   0        0.02        7.53      7.86 o 
   4  19   0      356.09      371.41     15.86 o 
   5  19   0       43.01       44.22     11.87 o 
   0  20   0       79.73       89.38     11.72 o 
   1  20   0     1160.95     1144.83     29.66 o 
   2  20   0       66.44       65.71      9.18 o 
   3  20   0       34.15       32.53      8.03 o 
   4  20   0        8.96       10.12      7.23 o 
   1  21   0       62.64       77.35      7.86 o 
   2  21   0        5.34       17.40      5.50 o 
   3  21   0      552.37      606.54     39.49 o 
   4  21   0      298.82      277.40     25.94 o 
   0  22   0      111.49      117.12     13.98 o 
   1  22   0      150.99      169.37     11.05 o 
   2  22   0       12.11       25.19      6.90 o 
   3  22   0        0.60       -1.69      5.37 o 
   1  23   0      176.48      175.97     13.25 o 
   2  23   0      189.93      171.02     13.56 o 
   3  23   0       33.84       38.71      8.89 o 
   0  24   0      365.88      339.81     20.57 o 
   1  24   0      232.96      212.09     16.77 o 
   2  24   0        2.03       13.06     10.45 o 
  -7   1   1       84.81       77.36      7.51 o 
  -6   1   1        1.43        4.04      2.35 o 
  -5   1   1      363.12      366.51      8.57 o 
  -4   1   1      645.78      692.56     12.87 o 
  -3   1   1      676.89      710.35     13.05 o 
  -2   1   1      687.58      665.88     11.59 o 
  -1   1   1     2453.43     2624.62     48.51 o 
   0   1   1     2030.52     1975.70     88.82 o 
   1   1   1     3734.53     4034.54     91.19 o 
   2   1   1      596.85      574.18      9.53 o 
   3   1   1       95.37       99.61      3.67 o 
   4   1   1      706.53      699.85     12.80 o 
   5   1   1      741.62      880.95     15.64 o 
   6   1   1      367.34      384.57      8.94 o 
   7   1   1        0.03       -4.43      4.43 o 
  -7   2   1       26.50       18.05     10.21 o 
  -6   2   1        0.35        8.15      2.62 o 
  -5   2   1      601.45      603.06     12.56 o 
  -4   2   1      752.19      817.13     15.50 o 
  -3   2   1     5353.70     5559.73     83.14 o 
  -2   2   1     3175.49     3352.43     54.61 o 
  -1   2   1       17.74       22.16      1.73 o 
   0   2   1     1320.59     1267.99     51.39 o 
   1   2   1     2210.72     2458.54     70.00 o 
   2   2   1       50.60       58.39      2.74 o 
   3   2   1     5644.26     5675.64     78.55 o 
   4   2   1        3.26        3.03      1.83 o 
   5   2   1        9.46        7.25      2.40 o 
   6   2   1       66.67       97.46      7.68 o 
   7   2   1      165.64      194.03      9.74 o 
  -7   3   1      234.04      226.09     16.92 o 
  -6   3   1        1.69       -2.67      2.67 o 
  -5   3   1        1.80       -2.37      2.37 o 
  -4   3   1      156.86      172.91      5.89 o 
  -3   3   1       98.05      108.22      4.15 o 
  -2   3   1      796.25      774.86     14.25 o 
  -1   3   1     5152.01     5095.60     79.45 o 
   0   3   1       62.65       72.16      3.66 o 
   1   3   1       36.12       35.28      2.80 o 
   2   3   1      351.63      361.61      7.35 o 
   3   3   1      634.68      690.33     11.87 o 
   4   3   1     2942.21     3061.53     44.61 o 
   5   3   1      436.08      493.68     10.79 o 
   6   3   1       65.23       65.51      5.56 o 
   7   3   1       13.18       13.74      5.70 o 
  -7   4   1       19.11       15.24      6.00 o 
  -6   4   1      177.18      185.87      7.90 o 
  -5   4   1      708.97      723.56     16.37 o 
  -4   4   1      535.44      512.28     12.01 o 
  -3   4   1      166.60      170.19      5.58 o 
  -2   4   1     1456.65     1466.95     25.01 o 
  -1   4   1        5.69        6.36      1.50 o 
   0   4   1     7516.94     8057.92    299.90 o 
   1   4   1    46565.61    48062.18   1385.56 o 
   2   4   1      686.61      680.83     12.84 o 
   3   4   1      402.39      414.77      8.17 o 
   4   4   1       26.14       33.70      2.92 o 
   5   4   1      442.32      514.88     15.47 o 
   6   4   1       82.00       84.65      7.10 o 
   7   4   1      232.55      246.60     10.43 o 
  -7   5   1      167.02      159.48     13.17 o 
  -6   5   1     1171.81     1224.27     25.35 o 
  -5   5   1      413.82      411.93     11.43 o 
  -4   5   1      126.45      115.59      5.67 o 
  -3   5   1      420.86      405.21      9.58 o 
  -2   5   1      147.74      171.46      6.87 o 
  -1   5   1      689.12      771.25     17.90 o 
   0   5   1    11888.23    11939.58    287.49 o 
   1   5   1    31322.33    33116.05    974.94 o 
   2   5   1     1064.28     1129.37     25.38 o 
   3   5   1      188.25      161.51      5.52 o 
   4   5   1      660.81      671.83     14.62 o 
   5   5   1      436.63      436.42     11.73 o 
   6   5   1     1013.28     1008.95     24.45 o 
   7   5   1       42.40       36.33      6.55 o 
  -7   6   1      505.12      509.59     21.03 o 
  -6   6   1       62.89       52.58      6.10 o 
  -5   6   1      193.81      188.24      7.60 o 
  -4   6   1      331.94      321.34      9.16 o 
  -3   6   1     2580.19     2574.12     43.22 o 
  -2   6   1     4611.90     4713.79     74.93 o 
  -1   6   1      154.08      164.66      5.16 o 
   0   6   1       79.02       70.07      3.08 o 
   1   6   1      507.13      636.47     19.99 o 
   2   6   1      858.42      945.61     37.47 o 
   3   6   1     2228.31     2188.87     37.13 o 
   4   6   1       47.06       46.33      5.00 o 
   5   6   1     1632.92     1569.61     33.23 o 
   6   6   1        0.99        3.69      3.73 o 
   7   6   1       18.94       21.85      7.07 o 
  -7   7   1      384.73      352.88     24.56 o 
  -6   7   1       14.35       11.13      4.89 o 
  -5   7   1      323.47      352.26     10.55 o 
  -4   7   1      230.37      220.14     10.41 o 
  -3   7   1      188.41      198.04      7.49 o 
  -2   7   1      145.41      104.00      4.18 o 
  -1   7   1       54.29       61.66      3.47 o 
   0   7   1      173.03      171.55      8.98 o 
   1   7   1      307.43      332.82     14.51 o 
   2   7   1     3857.92     4185.10    167.23 o 
   3   7   1      307.91      279.96      8.59 o 
   4   7   1     1761.74     1812.76     32.57 o 
   5   7   1     1327.23     1259.95     28.05 o 
   6   7   1       55.09       67.58      7.79 o 
   7   7   1       52.78       47.95      8.73 o 
  -7   8   1       49.90       39.52      7.96 o 
  -6   8   1        5.50        4.42      4.31 o 
  -5   8   1      107.78       91.06      6.17 o 
  -4   8   1     1716.15     1678.33     30.81 o 
  -3   8   1      258.67      226.17      7.04 o 
  -2   8   1      679.05      687.60     16.96 o 
  -1   8   1      190.07      195.33      5.37 o 
   0   8   1       34.13       37.20      2.87 o 
   1   8   1      172.36      177.43      7.71 o 
   2   8   1     4189.52     5089.13    159.56 o 
   3   8   1     2296.50     2193.25     42.53 o 
   4   8   1      218.59      201.62      8.07 o 
   5   8   1      374.25      367.44     14.23 o 
   6   8   1        4.17       15.68      5.09 o 
   7   8   1       60.49       63.84      9.87 o 
  -7   9   1      317.38      323.49     21.81 o 
  -6   9   1        0.95        5.45      4.46 o 
  -5   9   1       56.51       47.04      6.26 o 
  -4   9   1        8.75        7.75      4.27 o 
  -3   9   1      250.56      255.55      7.71 o 
  -2   9   1     1011.76      979.68     22.61 o 
  -1   9   1        2.80        6.27      1.92 o 
   0   9   1       24.89       33.59      2.92 o 
   1   9   1      599.23      683.54     25.12 o 
   2   9   1     1026.58     1162.23     39.76 o 
   3   9   1       23.96       25.54      3.35 o 
   4   9   1      226.42      212.79      8.47 o 
   5   9   1       14.69       16.85      6.06 o 
   6   9   1       61.83       49.74      7.37 o 
   7   9   1      125.45      143.82     24.07 o 
  -7  10   1       59.43       74.56     12.78 o 
  -6  10   1       89.43      103.77     11.04 o 
  -5  10   1        1.33        9.97      4.80 o 
  -4  10   1       22.10       14.17      3.58 o 
  -3  10   1      219.35      233.79      8.31 o 
  -2  10   1     1435.58     1474.97     36.49 o 
  -1  10   1      217.75      185.51      5.71 o 
   0  10   1      596.92      581.51     24.10 o 
   1  10   1      858.02      847.91     29.79 o 
   2  10   1      154.08      166.81      6.44 o 
   3  10   1      109.43      121.21      6.00 o 
   4  10   1        9.14       11.37      4.15 o 
   5  10   1      431.51      416.36     15.72 o 
   6  10   1       12.91        9.55      5.17 o 
   7  10   1        4.00        1.86      6.48 o 
  -7  11   1       81.75       70.23     12.80 o 
  -6  11   1       39.83       29.71      9.15 o 
  -5  11   1      260.09      261.11     12.08 o 
  -4  11   1       48.45       51.61      5.49 o 
  -3  11   1      182.11      186.75      7.85 o 
  -2  11   1       86.76       89.55      5.54 o 
  -1  11   1        0.24        1.61      1.95 o 
   0  11   1     2516.27     2409.12     62.12 o 
   1  11   1      536.07      557.95     24.69 o 
   2  11   1     1670.24     1773.94     58.75 o 
   3  11   1      628.85      644.79     16.24 o 
   4  11   1     1207.21     1164.13     43.28 o 
   5  11   1        0.43       -2.94      4.18 o 
   6  11   1      124.63      136.17     11.00 o 
   7  11   1       70.92       62.46     10.57 o 
  -7  12   1      193.55      213.97     20.56 o 
  -6  12   1        7.64        7.20     12.53 o 
  -5  12   1        1.85        3.27      4.61 o 
  -4  12   1        6.48        5.24      3.60 o 
  -3  12   1     1673.05     1699.27     34.39 o 
  -2  12   1      490.06      492.31     12.92 o 
  -1  12   1      373.52      372.18      9.14 o 
   0  12   1      149.91      156.49      6.19 o 
   1  12   1      205.11      238.38     10.93 o 
   2  12   1       48.00       54.90      6.59 o 
   3  12   1     1915.89     1966.45     44.38 o 
   4  12   1      339.22      333.24     18.09 o 
   5  12   1        8.08        9.74      4.98 o 
   6  12   1       17.31       25.44      6.26 o 
   7  12   1       47.86       58.88     10.20 o 
  -6  13   1      690.54      701.62     26.83 o 
  -5  13   1       46.12       54.77      8.33 o 
  -4  13   1       94.25       91.94      7.16 o 
  -3  13   1      222.50      244.25     11.56 o 
  -2  13   1     1507.66     1501.18     34.17 o 
  -1  13   1       16.39       20.14      2.81 o 
   0  13   1     1373.04     1327.07     27.14 o 
   1  13   1      293.04      330.54     14.07 o 
   2  13   1      112.20      122.69      6.56 o 
   3  13   1      171.64      193.98     10.75 o 
   4  13   1       10.44       11.77      4.60 o 
   5  13   1       89.92       87.35      8.91 o 
   6  13   1       69.72       73.86      8.94 o 
  -6  14   1       65.35       73.58     12.24 o 
  -5  14   1      348.94      325.57     14.29 o 
  -4  14   1        0.26        5.00      4.28 o 
  -3  14   1       31.40       38.51      4.88 o 
  -2  14   1        8.24       13.95      3.68 o 
  -1  14   1      729.71      742.17     17.46 o 
   0  14   1      202.92      222.70      8.76 o 
   1  14   1      423.79      468.05     19.36 o 
   2  14   1      229.52      241.26     16.03 o 
   3  14   1      381.46      391.96     14.28 o 
   4  14   1      309.68      307.59     13.24 o 
   5  14   1      146.83      147.75     11.01 o 
   6  14   1      119.88      103.04     10.90 o 
  -6  15   1      179.49      166.83     14.11 o 
  -5  15   1       13.67       26.28      6.76 o 
  -4  15   1        3.60        1.90      4.45 o 
  -3  15   1      757.88      749.56     19.00 o 
  -2  15   1       94.18      113.55      6.84 o 
  -1  15   1      239.70      256.88      9.28 o 
   0  15   1      150.88      145.99      6.69 o 
   1  15   1       58.43       60.48      5.30 o 
   2  15   1     1495.59     1592.94     41.18 o 
   3  15   1       72.78       84.79      9.95 o 
   4  15   1       14.68       11.29      5.11 o 
   5  15   1      138.86      153.01     11.75 o 
   6  15   1       35.50       65.75     18.66 o 
  -6  16   1        8.15       16.20     13.75 o 
  -5  16   1       31.82       32.08     15.63 o 
  -4  16   1      157.20      163.78     10.90 o 
  -3  16   1     2064.44     1988.73     45.32 o 
  -2  16   1        8.88        7.75      3.79 o 
  -1  16   1      143.19      161.07      7.50 o 
   0  16   1      129.06      146.26      7.05 o 
   1  16   1       10.54        6.66      3.36 o 
   2  16   1     1323.29     1451.52     34.87 o 
   3  16   1        9.55       20.94      6.43 o 
   4  16   1      731.21      708.95     22.44 o 
   5  16   1       28.70       26.97      6.64 o 
   6  16   1       87.50       88.38     14.76 o 
  -5  17   1        2.15        3.88      7.97 o 
  -4  17   1      124.93      120.63     10.10 o 
  -3  17   1       64.93       71.81      7.73 o 
  -2  17   1     1344.12     1396.42     30.23 o 
  -1  17   1      684.45      700.97     17.59 o 
   0  17   1       72.08       83.54      7.25 o 
   1  17   1      508.89      530.89     14.56 o 
   2  17   1      303.75      337.10     13.16 o 
   3  17   1      142.23      136.21      9.47 o 
   4  17   1      652.85      656.98     28.65 o 
   5  17   1      151.12      157.93     11.74 o 
  -5  18   1       62.29       72.37     12.04 o 
  -4  18   1        2.63        9.28      5.73 o 
  -3  18   1      492.89      545.54     23.41 o 
  -2  18   1      591.64      606.64     17.94 o 
  -1  18   1      263.22      276.12     10.27 o 
   0  18   1       12.11        7.96      4.21 o 
   1  18   1       80.61       96.53      6.82 o 
   2  18   1      563.80      578.27     25.70 o 
   3  18   1       28.09       45.55      6.60 o 
   4  18   1      250.70      234.42     12.82 o 
   5  18   1       78.39       68.13      8.55 o 
  -5  19   1       88.82       93.87     16.81 o 
  -4  19   1        5.55        9.01      6.21 o 
  -3  19   1       21.03       33.74      8.42 o 
  -2  19   1      346.60      360.34     15.67 o 
  -1  19   1      750.86      756.51     21.82 o 
   0  19   1      731.32      713.97     20.81 o 
   1  19   1      124.31      139.34      8.28 o 
   2  19   1        6.54        2.46      6.05 o 
   3  19   1       76.61       80.33     10.12 o 
   4  19   1       17.81       26.18      6.40 o 
   5  19   1       29.29       19.77      7.75 o 
  -4  20   1       72.72       78.39      8.92 o 
  -3  20   1        8.03       13.11      9.94 o 
  -2  20   1      209.24      223.57      9.96 o 
  -1  20   1      239.65      275.64     12.15 o 
   0  20   1        6.66       19.43      5.15 o 
   1  20   1      165.90      188.24     13.14 o 
   2  20   1      281.38      268.99     12.79 o 
   3  20   1        0.21       -2.44      5.86 o 
   4  20   1       70.00       64.33      8.25 o 
  -4  21   1       64.78       60.89     10.07 o 
  -3  21   1       12.70       19.76      6.22 o 
  -2  21   1       85.60       92.83      9.77 o 
  -1  21   1        7.97       10.44      4.75 o 
   0  21   1       29.76       37.22      6.19 o 
   1  21   1       11.36       15.37      7.57 o 
   2  21   1        4.36        5.48      4.64 o 
   3  21   1        0.35        7.28      8.62 o 
   4  21   1       91.40       88.24     11.54 o 
  -3  22   1        0.14       -2.70      6.75 o 
  -2  22   1       43.01       35.09      9.67 o 
  -1  22   1        0.78       13.54      6.16 o 
   0  22   1       51.23       57.61      7.20 o 
   1  22   1      164.99      165.98     12.65 o 
   2  22   1       60.24       52.11     11.23 o 
   3  22   1        4.40       13.39      4.84 o 
  -3  23   1       56.18       42.03     12.76 o 
  -2  23   1       10.87       20.68      9.56 o 
  -1  23   1       48.93       44.82      6.86 o 
   0  23   1      247.82      263.44     12.68 o 
   1  23   1      114.88      111.49     11.72 o 
   2  23   1       18.85        6.35      3.93 o 
   3  23   1        8.00        8.95      8.71 o 
  -2  24   1        1.55       -1.20      7.96 o 
  -1  24   1        0.27        8.38      7.50 o 
   0  24   1      199.04      220.96     14.12 o 
   1  24   1      198.04      203.94     16.50 o 
   2  24   1       40.96       25.45     12.96 o 
   0  25   1        1.57       39.54     12.24 o 
  -7   0   2       17.11        5.28      5.96 o 
  -6   0   2      268.53      283.85     11.75 o 
  -5   0   2     3150.41     3219.59     79.55 o 
  -4   0   2       15.80       14.47      3.25 o 
  -3   0   2      701.43      643.86     16.04 o 
  -2   0   2     9422.59     9614.08    218.07 o 
  -1   0   2     5321.02     5545.04    125.71 o 
   0   0   2      952.26      843.23     35.90 o 
   1   0   2      105.87      132.69      4.75 o 
   2   0   2     4068.22     4245.65     81.32 o 
   3   0   2       37.29       43.81      3.67 o 
   4   0   2      907.77      914.62     19.87 o 
   5   0   2        0.23        1.77      2.90 o 
   6   0   2     2854.44     2882.26     55.83 o 
   7   0   2      145.59      178.16     17.99 o 
  -7   1   2      182.72      187.33     10.26 o 
  -6   1   2       64.18       64.85      6.05 o 
  -5   1   2      121.42      122.69      5.94 o 
  -4   1   2      326.10      305.82      7.88 o 
  -3   1   2      117.80      146.09      5.02 o 
  -2   1   2     2826.61     2893.56     47.40 o 
  -1   1   2     2330.48     2321.05     63.91 o 
   0   1   2     5306.75     5478.27    230.82 o 
   1   1   2    10454.17    10719.80    207.48 o 
   2   1   2     4111.16     4343.38     58.74 o 
   3   1   2      607.34      631.81     10.28 o 
   4   1   2      317.63      282.42      6.51 o 
   5   1   2       61.38      103.87     11.78 o 
   6   1   2      323.75      366.87     10.90 o 
   7   1   2        0.85        3.33      5.51 o 
  -7   2   2      723.77      738.14     21.53 o 
  -6   2   2      420.42      433.18     14.95 o 
  -5   2   2       50.16       48.09      3.90 o 
  -4   2   2     1556.32     1604.06     29.31 o 
  -3   2   2     1510.66     1824.92     31.77 o 
  -2   2   2     7793.94     7934.00    136.78 o 
  -1   2   2     5587.03     5537.14     95.37 o 
   0   2   2      562.26      502.23     22.68 o 
   1   2   2     1097.95     1160.32     27.49 o 
   2   2   2       71.71       73.68      2.76 o 
   3   2   2        0.74        0.48      1.34 o 
   4   2   2     2384.05     2478.92     34.31 o 
   5   2   2      794.41      783.61     13.75 o 
   6   2   2      736.53      756.04     17.08 o 
   7   2   2       87.14       89.79      8.85 o 
  -7   3   2        1.22        2.67      4.24 o 
  -6   3   2       16.67       16.21      4.00 o 
  -5   3   2       74.41       76.29      5.11 o 
  -4   3   2      271.51      293.27      8.39 o 
  -3   3   2     3253.59     3367.01     60.84 o 
  -2   3   2      404.60      369.13      8.89 o 
  -1   3   2      649.00      563.05     11.28 o 
   0   3   2     7762.77     8256.67    362.59 o 
   1   3   2     1005.06     1114.49     29.45 o 
   2   3   2      280.58      264.04      5.73 o 
   3   3   2      388.67      323.57      6.87 o 
   4   3   2      869.96      902.96     19.20 o 
   5   3   2     2408.87     2482.46     35.22 o 
   6   3   2      129.72      147.62      7.96 o 
   7   3   2      100.49       96.52      9.28 o 
  -7   4   2      107.51      106.02     13.09 o 
  -6   4   2        2.51        3.63      3.60 o 
  -5   4   2        0.06        1.94      2.58 o 
  -4   4   2      379.44      372.06      9.80 o 
  -3   4   2       12.89       15.72      2.28 o 
  -2   4   2      669.58      660.42     12.70 o 
  -1   4   2     1314.52     1279.91     19.71 o 
   0   4   2     1952.96     2171.92     71.82 o 
   1   4   2    16201.66    16129.75    353.79 o 
   2   4   2     1875.80     1880.50     42.31 o 
   3   4   2      165.56      199.02      5.13 o 
   4   4   2        0.56        0.77      1.70 o 
   5   4   2      138.10      171.79      7.51 o 
   6   4   2      457.50      461.70     13.37 o 
   7   4   2        1.19        8.72      4.67 o 
  -7   5   2        0.29       -3.24      5.67 o 
  -6   5   2      247.86      249.20     10.24 o 
  -5   5   2        0.05       -0.57      2.53 o 
  -4   5   2       41.88       48.68      4.18 o 
  -3   5   2       53.31       71.40      4.17 o 
  -2   5   2     2739.05     2865.47     46.64 o 
  -1   5   2     1283.04     1214.68     25.66 o 
   0   5   2        0.00       -0.60      1.33 o 
   1   5   2     5619.55     6148.22    116.37 o 
   2   5   2      118.80      140.13      5.40 o 
   3   5   2       32.74       47.22      3.00 o 
   4   5   2       25.14       27.25      3.71 o 
   5   5   2      185.81      230.20      8.99 o 
   6   5   2      420.94      522.71     26.73 o 
   7   5   2        5.68        9.95      4.91 o 
  -7   6   2        0.02        3.08      6.27 o 
  -6   6   2       26.90       25.69      4.63 o 
  -5   6   2       19.20       14.04      3.39 o 
  -4   6   2      151.43      130.68      5.84 o 
  -3   6   2      237.67      242.01      7.11 o 
  -2   6   2     8017.30     8359.45    130.83 o 
  -1   6   2      251.08      281.86      8.19 o 
   0   6   2     1315.77     1289.55     35.62 o 
   1   6   2       16.51       21.91      2.19 o 
   2   6   2     2074.87     2272.22     74.90 o 
   3   6   2       40.31       48.62      3.93 o 
   4   6   2      815.75      745.49     17.56 o 
   5   6   2       37.25       48.28     12.73 o 
   6   6   2       56.10       59.22      7.43 o 
   7   6   2      459.19      440.79     17.80 o 
  -7   7   2       15.92       14.36      6.46 o 
  -6   7   2      256.79      242.62     10.16 o 
  -5   7   2      474.34      445.90     12.25 o 
  -4   7   2      698.45      681.14     15.21 o 
  -3   7   2     1728.98     1706.32     30.23 o 
  -2   7   2     1630.38     1675.41     26.42 o 
  -1   7   2       62.68       52.12      2.74 o 
   0   7   2       53.38       56.58      3.03 o 
   1   7   2     6782.49     7620.71    208.05 o 
   2   7   2      298.74      317.99     15.67 o 
   3   7   2      623.54      644.86     14.96 o 
   4   7   2     1434.79     1457.30     34.81 o 
   5   7   2        4.50        2.76      5.38 o 
   6   7   2       18.77       15.03      5.44 o 
   7   7   2      107.74      121.35     14.23 o 
  -7   8   2       24.70       18.90      6.96 o 
  -6   8   2       16.37       18.51      4.83 o 
  -5   8   2      183.75      185.81      7.91 o 
  -4   8   2       63.23       73.51      5.78 o 
  -3   8   2      159.53      161.33      5.12 o 
  -2   8   2        0.67        3.15      1.46 o 
  -1   8   2      322.66      293.02      7.01 o 
   0   8   2     1919.01     1877.09     34.87 o 
   1   8   2      202.65      263.34      7.32 o 
   2   8   2       64.11       72.00      4.20 o 
   3   8   2      137.22      123.89      5.74 o 
   4   8   2      899.03      851.13     23.12 o 
   5   8   2      760.32      741.52     22.04 o 
   6   8   2      146.70      150.27     11.02 o 
   7   8   2       23.72       33.35      7.39 o 
  -7   9   2       69.08       80.84     10.47 o 
  -6   9   2        7.86       16.00      4.57 o 
  -5   9   2      831.27      827.89     18.79 o 
  -4   9   2     1233.11     1241.94     24.35 o 
  -3   9   2       19.93       21.18      2.88 o 
  -2   9   2      323.02      328.60      7.40 o 
  -1   9   2     3765.34     3665.51     59.36 o 
   0   9   2       49.37       61.77      3.51 o 
   1   9   2     8944.48    10492.54    267.25 o 
   2   9   2     3698.68     4074.43    147.97 o 
   3   9   2       68.00       96.21      5.43 o 
   4   9   2      273.31      260.53     12.71 o 
   5   9   2      476.25      474.58     16.75 o 
   6   9   2       54.69       54.83      7.52 o 
   7   9   2       16.52       21.92      6.75 o 
  -7  10   2       86.55       86.57     13.85 o 
  -6  10   2      861.32      833.32     24.45 o 
  -5  10   2      370.83      386.34     11.63 o 
  -4  10   2       34.12       31.23      3.96 o 
  -3  10   2       19.78       16.66      2.84 o 
  -2  10   2      205.49      214.11      6.30 o 
  -1  10   2      274.55      237.50      6.65 o 
   0  10   2     1339.53     1208.39     29.73 o 
   1  10   2      143.24      133.50      6.37 o 
   2  10   2      964.40     1130.99     38.47 o 
   3  10   2       58.46       51.24      4.44 o 
   4  10   2      138.08      128.74      8.56 o 
   5  10   2      224.28      211.68     11.16 o 
   6  10   2      348.67      349.48     15.30 o 
   7  10   2      244.18      245.69     16.55 o 
  -7  11   2        6.51        9.79      8.59 o 
  -6  11   2       11.71       19.13      5.85 o 
  -5  11   2       84.99       79.41      6.87 o 
  -4  11   2       41.58       44.09      4.58 o 
  -3  11   2      662.05      612.22     15.51 o 
  -2  11   2      707.33      715.46     16.59 o 
  -1  11   2      899.63      918.07     17.52 o 
   0  11   2        0.88        4.60      2.16 o 
   1  11   2       66.76      103.16      5.41 o 
   2  11   2      284.04      274.25     11.33 o 
   3  11   2     4049.15     3958.45     83.10 o 
   4  11   2      241.79      239.26     20.82 o 
   5  11   2        4.34        2.13      4.29 o 
   6  11   2        1.92        3.39      5.01 o 
   7  11   2        0.13        3.30      7.44 o 
  -7  12   2       15.52        6.49     13.55 o 
  -6  12   2        4.70       16.66      8.73 o 
  -5  12   2      259.65      249.07     14.14 o 
  -4  12   2       88.93       94.58      7.06 o 
  -3  12   2       30.13       32.83      4.48 o 
  -2  12   2      713.15      710.15     17.83 o 
  -1  12   2      220.52      200.31      6.42 o 
   0  12   2      101.73      104.70      4.99 o 
   1  12   2      516.94      554.63     20.28 o 
   2  12   2     1510.25     1680.63     43.01 o 
   3  12   2      574.16      619.72     18.63 o 
   4  12   2      225.26      223.31     10.95 o 
   5  12   2      425.13      436.11     16.51 o 
   6  12   2       39.93       39.59      7.31 o 
  -6  13   2       35.78       39.21      8.99 o 
  -5  13   2       29.47       38.07      7.74 o 
  -4  13   2       59.42       57.20      5.93 o 
  -3  13   2      760.94      780.44     19.29 o 
  -2  13   2      237.86      231.74      8.66 o 
  -1  13   2      426.83      407.93     10.04 o 
   0  13   2       49.90       70.89      4.58 o 
   1  13   2        3.01        3.24      2.73 o 
   2  13   2      523.89      583.43     21.36 o 
   3  13   2        2.14        7.01      4.03 o 
   4  13   2        1.40       -0.25      4.12 o 
   5  13   2       76.86       83.78      8.58 o 
   6  13   2       64.86       63.45      8.62 o 
  -6  14   2       59.49       56.17     11.73 o 
  -5  14   2       28.26       36.42      7.62 o 
  -4  14   2      197.18      199.99     10.45 o 
  -3  14   2        6.57        9.57      3.75 o 
  -2  14   2      253.70      241.17      9.10 o 
  -1  14   2      873.45      875.84     19.76 o 
   0  14   2      295.22      276.39      8.37 o 
   1  14   2      147.41      153.48      7.73 o 
   2  14   2      185.47      195.06     13.12 o 
   3  14   2      991.69     1035.98     34.37 o 
   4  14   2        0.65        3.22      4.86 o 
   5  14   2       69.22       76.24      8.46 o 
   6  14   2      138.71      139.71     11.94 o 
  -6  15   2        9.00        3.78      8.04 o 
  -5  15   2      157.78      159.80     16.28 o 
  -4  15   2      136.98      140.33      9.81 o 
  -3  15   2       21.57       19.69      4.23 o 
  -2  15   2      131.05      129.02      7.34 o 
  -1  15   2      224.46      226.84      8.74 o 
   0  15   2      314.60      314.17      8.96 o 
   1  15   2      795.33      864.34     25.99 o 
   2  15   2      132.27      145.18      8.24 o 
   3  15   2        1.16        4.16      3.62 o 
   4  15   2       62.77       63.66      7.39 o 
   5  15   2      201.99      182.64     17.78 o 
   6  15   2        6.68       14.65      6.37 o 
  -6  16   2       80.75       73.95     13.39 o 
  -5  16   2      230.23      216.93     14.06 o 
  -4  16   2       20.48       17.47      5.74 o 
  -3  16   2       61.53       47.90      7.51 o 
  -2  16   2      417.77      410.48     12.68 o 
  -1  16   2       24.93       26.86      4.14 o 
   0  16   2      102.59       98.10      6.56 o 
   1  16   2       25.57       32.87      5.02 o 
   2  16   2      485.09      532.73     37.08 o 
   3  16   2       53.54       56.43      6.91 o 
   4  16   2       82.52       93.15     10.99 o 
   5  16   2       52.69       59.32      7.95 o 
   6  16   2        2.85       -2.25      6.31 o 
  -5  17   2        0.16        3.93      8.18 o 
  -4  17   2       24.34       44.70     13.60 o 
  -3  17   2       86.43       85.72      7.25 o 
  -2  17   2      488.59      497.64     15.01 o 
  -1  17   2      236.09      251.14      9.88 o 
   0  17   2        7.43        4.64      3.65 o 
   1  17   2        1.11       -1.91      3.18 o 
   2  17   2      187.65      186.68     14.81 o 
   3  17   2       31.37       27.52      5.81 o 
   4  17   2      209.37      205.01     23.43 o 
   5  17   2       46.45       38.75      6.99 o 
  -5  18   2      148.48      165.66     21.25 o 
  -4  18   2      113.84      114.91     10.07 o 
  -3  18   2       74.32       60.41      8.37 o 
  -2  18   2        1.46        4.36      3.70 o 
  -1  18   2       12.72       20.56      7.20 o 
   0  18   2       99.44      102.22      9.18 o 
   1  18   2       67.40       73.02      6.22 o 
   2  18   2        0.52       -2.73      4.24 o 
   3  18   2        7.83       13.30      6.09 o 
   4  18   2       97.91      109.67     20.78 o 
   5  18   2        5.81       11.27      7.59 o 
  -5  19   2       81.85       81.72     10.86 o 
  -4  19   2       65.59       80.55     10.61 o 
  -3  19   2        1.05        4.03      5.08 o 
  -2  19   2       47.00       49.07      8.04 o 
  -1  19   2      261.31      273.91     12.26 o 
   0  19   2       27.52       38.18      6.66 o 
   1  19   2      850.16      877.47     27.80 o 
   2  19   2      246.56      254.76     12.42 o 
   3  19   2       42.58       23.52      6.98 o 
   4  19   2       11.97       13.23      7.20 o 
   5  19   2       98.71       89.94     11.82 o 
  -4  20   2        0.01       -7.55      9.31 o 
  -3  20   2      114.26      123.81      9.96 o 
  -2  20   2       59.34       65.97      7.55 o 
  -1  20   2       28.63       29.29      5.64 o 
   0  20   2      174.53      189.58     11.38 o 
   1  20   2      410.40      425.62     19.06 o 
   2  20   2        1.08        2.87      4.83 o 
   3  20   2       26.07       29.96      6.27 o 
   4  20   2       92.01       88.82      8.95 o 
  -4  21   2        0.03        1.85      8.42 o 
  -3  21   2      228.88      236.08     12.77 o 
  -2  21   2      137.86      169.21     13.00 o 
  -1  21   2      271.61      301.56     14.19 o 
   0  21   2      349.07      327.09     14.76 o 
   1  21   2        0.89        2.56      6.93 o 
   2  21   2      219.32      241.74     12.44 o 
   3  21   2      384.41      450.93     24.36 o 
   4  21   2        3.11        4.14      6.74 o 
  -3  22   2       54.62       52.30      9.47 o 
  -2  22   2      387.80      402.21     18.74 o 
  -1  22   2      611.33      630.52     20.33 o 
   0  22   2       73.66       72.64      7.88 o 
   1  22   2       36.14       42.12      8.09 o 
   2  22   2      262.71      261.32     15.30 o 
   3  22   2      177.73      189.79     14.52 o 
  -3  23   2      139.25      119.01     16.00 o 
  -2  23   2       65.93       89.00     14.22 o 
  -1  23   2      190.68      207.19     11.67 o 
   0  23   2        1.41        5.00      6.25 o 
   1  23   2       27.40       15.68      6.73 o 
   2  23   2       69.99       74.93      9.68 o 
   3  23   2        2.13       -0.92      8.12 o 
  -2  24   2        7.55        2.79     11.91 o 
  -1  24   2       19.09       26.37      6.97 o 
   0  24   2      661.59      685.98     26.49 o 
   1  24   2       10.01       18.40     10.67 o 
   2  24   2        4.27       -2.66      9.27 o 
   0  25   2      183.17      190.25     21.63 o 
  -7   1   3        9.08        6.73      4.40 o 
  -6   1   3       43.33       50.84      7.49 o 
  -5   1   3      571.59      573.12     13.78 o 
  -4   1   3        2.25        2.04      2.00 o 
  -3   1   3        5.69        5.56      2.18 o 
  -2   1   3       57.47       74.77      3.27 o 
  -1   1   3      375.95      358.13      9.87 o 
   0   1   3     2462.70     2276.65     39.95 o 
   1   1   3       26.53       35.94      2.56 o 
   2   1   3      543.78      512.52     10.18 o 
   3   1   3      205.67      217.58      4.93 o 
   4   1   3        6.97        2.61      1.70 o 
   5   1   3       41.12       45.34      3.40 o 
   6   1   3     1291.13     1390.89     33.30 o 
   7   1   3       65.81       64.81      9.54 o 
  -7   2   3        8.44       13.79      5.70 o 
  -6   2   3       34.67       30.20      6.45 o 
  -5   2   3       47.92       40.35      4.58 o 
  -4   2   3        0.47        0.30      2.15 o 
  -3   2   3      269.32      230.09      7.10 o 
  -2   2   3      845.70      794.54     17.84 o 
  -1   2   3     3170.33     3068.03     68.27 o 
   0   2   3     1889.71     1765.88     34.42 o 
   1   2   3     7461.09     7633.59    123.83 o 
   2   2   3       17.04        8.08      1.25 o 
   3   2   3     1460.68     1497.16     22.66 o 
   4   2   3       42.36       47.47      3.44 o 
   5   2   3     1472.58     1541.69     25.06 o 
   6   2   3       65.56      116.67     13.59 o 
   7   2   3        1.50        8.99      5.97 o 
  -7   3   3      282.25      283.07     14.96 o 
  -6   3   3     1121.90     1110.41     32.41 o 
  -5   3   3       22.89       16.38      3.23 o 
  -4   3   3      671.45      689.82     16.38 o 
  -3   3   3      310.61      319.34      8.83 o 
  -2   3   3     3581.06     3838.80     67.82 o 
  -1   3   3     4817.86     4490.29     87.24 o 
   0   3   3      765.68      768.30     14.54 o 
   1   3   3      186.90      150.78      5.13 o 
   2   3   3       32.60       27.73      1.93 o 
   3   3   3      668.67      674.75     11.54 o 
   4   3   3      143.87      170.97      6.17 o 
   5   3   3       13.88       31.76     11.27 o 
   6   3   3      544.45      535.53     16.58 o 
   7   3   3      146.79      172.15     12.19 o 
  -7   4   3      144.46      163.72     17.22 o 
  -6   4   3      158.17      153.55     11.86 o 
  -5   4   3      339.62      360.91     10.43 o 
  -4   4   3     2732.33     2693.07     45.91 o 
  -3   4   3      343.64      379.27     10.05 o 
  -2   4   3       71.68       83.12      3.89 o 
  -1   4   3     6475.01     6427.08    110.52 o 
   0   4   3      116.62      131.01      5.72 o 
   1   4   3     3840.09     3712.46     73.83 o 
   2   4   3     2388.39     2398.29     49.60 o 
   3   4   3       84.77       91.58      3.93 o 
   4   4   3      823.10      770.85     13.66 o 
   5   4   3      766.17      786.77     20.13 o 
   6   4   3      188.12      202.12     10.55 o 
   7   4   3      498.83      511.70     20.80 o 
  -7   5   3       72.86       80.83     11.88 o 
  -6   5   3      434.47      416.84     17.27 o 
  -5   5   3      338.48      343.42     10.29 o 
  -4   5   3      145.85      133.28      5.85 o 
  -3   5   3      251.90      227.99      6.74 o 
  -2   5   3        0.29       -0.28      1.54 o 
  -1   5   3        8.46       13.82      1.57 o 
   0   5   3     6168.23     6336.75    173.41 o 
   1   5   3        6.16        0.03      1.76 o 
   2   5   3     4097.37     4332.40     98.83 o 
   3   5   3      325.16      321.47      7.41 o 
   4   5   3       50.01       52.72      5.20 o 
   5   5   3      263.53      253.92     10.39 o 
   6   5   3      435.32      462.34     17.13 o 
   7   5   3      722.33      699.39     24.94 o 
  -7   6   3        1.30       -4.15      5.69 o 
  -6   6   3      134.95      161.83     12.61 o 
  -5   6   3      177.63      172.98      8.16 o 
  -4   6   3       81.57       86.73      5.34 o 
  -3   6   3      350.95      304.94      8.22 o 
  -2   6   3       27.54       12.36      1.97 o 
  -1   6   3      445.61      452.13      8.43 o 
   0   6   3       49.09       51.77      3.11 o 
   1   6   3       24.93       17.93      2.09 o 
   2   6   3      898.58      837.38     24.76 o 
   3   6   3     1237.99     1191.85     24.17 o 
   4   6   3     1546.15     1556.54     36.57 o 
   5   6   3      119.95      128.03      9.13 o 
   6   6   3       75.98       77.24      8.53 o 
   7   6   3        2.96       13.63      6.70 o 
  -7   7   3      115.05       97.44     12.84 o 
  -6   7   3       26.84       29.89      4.82 o 
  -5   7   3        3.97        0.26      3.16 o 
  -4   7   3       60.67       75.63      5.11 o 
  -3   7   3        3.56        7.00      2.08 o 
  -2   7   3     2971.24     2928.30     44.30 o 
  -1   7   3     3010.09     2873.05     42.87 o 
   0   7   3      620.21      716.82     27.56 o 
   1   7   3     3178.93     3551.40     62.88 o 
   2   7   3      844.32      830.48     35.88 o 
   3   7   3       15.56        8.73      4.06 o 
   4   7   3      269.61      285.14     11.59 o 
   5   7   3      527.48      528.36     17.51 o 
   6   7   3        0.73       -4.12      4.40 o 
   7   7   3       21.50       13.67      7.07 o 
  -7   8   3      467.32      456.47     24.30 o 
  -6   8   3        8.17       13.19      3.96 o 
  -5   8   3       17.49       18.02      4.13 o 
  -4   8   3      847.04      777.75     16.96 o 
  -3   8   3      374.68      366.25      8.44 o 
  -2   8   3      822.39      787.62     14.04 o 
  -1   8   3       83.73       80.05      3.44 o 
   0   8   3     1049.14     1014.66     30.32 o 
   1   8   3      391.65      432.58     18.31 o 
   2   8   3     7169.30     7835.06    284.86 o 
   3   8   3     2041.69     2026.48     38.75 o 
   4   8   3      841.08      824.59     22.74 o 
   5   8   3       64.50       64.29      7.28 o 
   6   8   3      144.26      138.37     10.90 o 
   7   8   3      150.44      161.42     12.79 o 
  -7   9   3        0.37       -6.26      6.26 o 
  -6   9   3      182.02      198.19     14.58 o 
  -5   9   3      162.92      143.52      8.51 o 
  -4   9   3      139.34      154.07      9.88 o 
  -3   9   3      196.60      204.31      6.92 o 
  -2   9   3      942.15      938.09     16.43 o 
  -1   9   3     1814.11     1796.70     30.64 o 
   0   9   3      523.61      542.90     14.75 o 
   1   9   3      394.52      428.33     16.07 o 
   2   9   3     4264.81     4624.54    196.56 o 
   3   9   3        7.43        3.41      2.75 o 
   4   9   3      439.70      417.84     14.59 o 
   5   9   3       77.51       79.57      7.91 o 
   6   9   3       37.62       43.71      7.17 o 
   7   9   3      427.42      441.99     18.27 o 
  -7  10   3      121.65      104.17     13.68 o 
  -6  10   3        7.77        2.61      5.27 o 
  -5  10   3       50.08       47.47      5.65 o 
  -4  10   3        5.16        9.07      3.01 o 
  -3  10   3        0.05        1.36      2.19 o 
  -2  10   3        1.14        7.66      1.85 o 
  -1  10   3     4235.74     4287.98     69.31 o 
   0  10   3      650.36      775.27     25.01 o 
   1  10   3      264.06      282.52     16.09 o 
   2  10   3      737.17      876.50     34.82 o 
   3  10   3      123.58      133.58      8.77 o 
   4  10   3      120.58      118.37      8.44 o 
   5  10   3       25.43       22.27      5.41 o 
   6  10   3      148.17      133.80     12.86 o 
   7  10   3       10.13       24.84      6.65 o 
  -7  11   3        0.34        0.01      8.87 o 
  -6  11   3       56.42       62.19      7.38 o 
  -5  11   3        0.20        5.78      3.65 o 
  -4  11   3      102.17       85.75      5.98 o 
  -3  11   3      325.85      342.70      9.72 o 
  -2  11   3      538.44      542.19     12.06 o 
  -1  11   3     1390.83     1383.81     24.89 o 
   0  11   3      133.35      117.73      4.95 o 
   1  11   3       26.82       37.87      4.11 o 
   2  11   3     2845.98     3149.09     78.70 o 
   3  11   3      163.79      158.95      8.61 o 
   4  11   3      231.94      212.77     10.46 o 
   5  11   3      282.25      273.36     12.78 o 
   6  11   3       40.72       48.04      7.72 o 
   7  11   3        8.85        8.40      7.14 o 
  -6  12   3      107.05      116.03     11.77 o 
  -5  12   3       10.01        8.44      4.11 o 
  -4  12   3      369.23      343.84     10.61 o 
  -3  12   3       42.99       42.07      4.88 o 
  -2  12   3      124.25      129.22      6.91 o 
  -1  12   3      183.05      209.55      6.77 o 
   0  12   3        0.44        2.64      2.15 o 
   1  12   3       49.83       62.29      5.17 o 
   2  12   3     1013.79     1129.69     32.18 o 
   3  12   3     2670.41     2655.18     58.61 o 
   4  12   3        8.92        9.01      4.48 o 
   5  12   3        4.42        4.78      4.65 o 
   6  12   3        1.99        5.10      5.55 o 
  -6  13   3       55.10       56.57     11.76 o 
  -5  13   3       29.50       28.96      7.26 o 
  -4  13   3      232.20      229.47     14.73 o 
  -3  13   3      347.47      325.46     22.47 o 
  -2  13   3      111.54      108.61      6.87 o 
  -1  13   3      446.07      441.50     11.66 o 
   0  13   3     2053.64     2047.34     44.71 o 
   1  13   3       46.27       42.95      4.79 o 
   2  13   3      275.89      305.98     22.36 o 
   3  13   3       33.34       34.23      6.65 o 
   4  13   3      158.21      162.98      9.93 o 
   5  13   3       21.27       41.74      7.75 o 
   6  13   3      215.61      217.30     13.25 o 
  -6  14   3       80.61      122.60     20.65 o 
  -5  14   3      302.54      274.89     15.43 o 
  -4  14   3      279.12      284.36     11.04 o 
  -3  14   3        3.68        4.46      3.70 o 
  -2  14   3      111.52      112.21      6.85 o 
  -1  14   3        4.24        5.54      2.68 o 
   0  14   3      911.08      956.70     18.95 o 
   1  14   3      511.63      529.46     30.05 o 
   2  14   3     1688.43     1813.11     86.40 o 
   3  14   3      249.51      246.90     11.53 o 
   4  14   3        0.17       -2.61      5.01 o 
   5  14   3      436.47      423.71     18.61 o 
   6  14   3       22.30       20.31      6.71 o 
  -6  15   3       73.79       79.74     16.58 o 
  -5  15   3      349.90      361.83     17.87 o 
  -4  15   3       18.68       11.99      5.00 o 
  -3  15   3       25.14       31.69      4.96 o 
  -2  15   3       77.96       73.12      5.92 o 
  -1  15   3      277.86      275.14      9.67 o 
   0  15   3      593.00      593.23     27.33 o 
   1  15   3      234.34      258.15     12.52 o 
   2  15   3      329.70      352.22     20.43 o 
   3  15   3       92.64       90.11      8.42 o 
   4  15   3      143.20      156.55     10.36 o 
   5  15   3      576.64      590.59     20.84 o 
   6  15   3      293.45      302.83     17.78 o 
  -6  16   3        3.45       -0.11      8.20 o 
  -5  16   3        3.49       20.67     16.14 o 
  -4  16   3       44.91       49.93      7.09 o 
  -3  16   3      365.10      344.57     12.14 o 
  -2  16   3      260.09      234.95      9.54 o 
  -1  16   3        0.18        0.63      3.16 o 
   0  16   3       53.45       63.65      5.34 o 
   1  16   3      250.37      274.29     10.26 o 
   2  16   3        0.72       -1.67      3.97 o 
   3  16   3     1095.36     1120.68     59.84 o 
   4  16   3      487.22      488.61     17.96 o 
   5  16   3        0.73        2.33      5.00 o 
   6  16   3      236.36      214.97     16.47 o 
  -5  17   3      326.35      325.20     17.48 o 
  -4  17   3      777.31      767.78     27.18 o 
  -3  17   3        8.06        6.46      5.89 o 
  -2  17   3      244.67      238.97     10.95 o 
  -1  17   3      229.27      228.61      9.36 o 
   0  17   3        2.88        7.42      3.12 o 
   1  17   3        7.42       11.12      3.70 o 
   2  17   3      209.59      235.92     12.96 o 
   3  17   3       59.19       49.97      7.11 o 
   4  17   3      156.12      203.49     14.85 o 
   5  17   3        0.32       -2.02      7.86 o 
  -5  18   3       14.83       11.68      7.26 o 
  -4  18   3       42.60       30.02      8.07 o 
  -3  18   3      650.26      628.82     17.92 o 
  -2  18   3       64.95       63.29      6.40 o 
  -1  18   3      358.46      358.24     13.34 o 
   0  18   3       52.69       54.91      7.27 o 
   1  18   3       37.65       34.56      5.87 o 
   2  18   3       22.77       29.89      6.18 o 
   3  18   3      204.22      216.73     11.73 o 
   4  18   3      577.91      593.14     43.58 o 
   5  18   3        1.97        1.04      6.51 o 
  -5  19   3       49.90       56.03      9.82 o 
  -4  19   3      228.11      227.61     14.48 o 
  -3  19   3       71.35       72.61      7.29 o 
  -2  19   3       26.08       29.36      5.40 o 
  -1  19   3      309.69      320.46     12.93 o 
   0  19   3      466.87      480.75     16.13 o 
   1  19   3        4.20        2.06      5.43 o 
   2  19   3       62.65       73.92      8.27 o 
   3  19   3       50.81       39.78      6.71 o 
   4  19   3       26.03       34.56      7.54 o 
   5  19   3        0.00       -2.80      8.47 o 
  -4  20   3       70.56       73.26     10.15 o 
  -3  20   3       45.43       50.28      8.79 o 
  -2  20   3      477.66      467.77     15.04 o 
  -1  20   3       85.43      133.24     16.42 o 
   0  20   3        6.12       14.20      4.87 o 
   1  20   3      211.80      203.44     13.27 o 
   2  20   3       12.59       13.50      5.60 o 
   3  20   3        7.78        8.39      4.06 o 
   4  20   3        0.41        7.42      3.04 o 
  -4  21   3        2.32        5.89      8.74 o 
  -3  21   3        3.66       18.49      9.34 o 
  -2  21   3      111.60      106.63      9.57 o 
  -1  21   3       27.24       32.12      5.87 o 
   0  21   3        5.52       10.56      5.80 o 
   1  21   3      279.46      264.74     15.00 o 
   2  21   3        1.27        5.29      5.05 o 
   3  21   3        1.46        5.18      4.09 o 
   4  21   3       58.34       35.85     21.00 o 
  -3  22   3      152.61      158.78     14.11 o 
  -2  22   3       79.34      100.93     10.93 o 
  -1  22   3       13.02       18.54      6.32 o 
   0  22   3       64.25       70.13      9.75 o 
   1  22   3       76.54       72.13      9.83 o 
   2  22   3        1.07        4.59      5.19 o 
   3  22   3       19.36       15.36      7.12 o 
  -3  23   3        0.04        0.68     10.69 o 
  -2  23   3       60.90       65.32      7.91 o 
  -1  23   3       22.81       29.55     10.43 o 
   0  23   3        0.07        1.48      6.03 o 
   1  23   3       10.90        9.20      5.90 o 
   2  23   3       54.05       57.42      8.48 o 
   3  23   3       25.67       14.91     14.48 o 
  -2  24   3       34.79       19.07      9.31 o 
  -1  24   3      186.20      211.61     22.78 o 
   0  24   3      162.08      194.46     31.75 o 
   1  24   3       19.74       16.63     11.30 o 
   2  24   3        0.50       11.58     11.33 o 
  -7   0   4       20.66       24.48      9.02 o 
  -6   0   4     2270.05     2126.74     94.40 o 
  -5   0   4     2337.88     2152.03     92.71 o 
  -4   0   4     1108.91     1131.26     30.67 o 
  -3   0   4      368.15      355.23     14.47 o 
  -2   0   4        0.47       -1.01      3.59 o 
  -1   0   4      736.45      720.13     31.27 o 
   0   0   4     1494.38     1548.75     35.96 o 
   1   0   4     2377.43     2398.27     54.50 o 
   2   0   4     1630.35     1800.84     47.65 o 
   3   0   4     1975.76     2336.72     55.33 o 
   4   0   4      663.22      695.75     31.12 o 
   5   0   4      754.36      786.21     21.71 o 
   6   0   4      148.30      174.91     13.32 o 
   7   0   4       80.47       81.11     15.30 o 
  -7   1   4       95.48      105.77     10.77 o 
  -6   1   4      118.99      107.02     12.86 o 
  -5   1   4      818.97      838.18     25.66 o 
  -4   1   4     1242.94     1243.08     25.71 o 
  -3   1   4     1552.43     1592.64     30.65 o 
  -2   1   4      303.62      281.68      9.31 o 
  -1   1   4      493.03      419.80     23.42 o 
   0   1   4       46.19       54.81      3.04 o 
   1   1   4     1117.96     1137.46     19.06 o 
   2   1   4      151.83      224.00      5.62 o 
   3   1   4        1.51        3.77      1.81 o 
   4   1   4       54.78       60.01      3.57 o 
   5   1   4      308.88      315.97     10.00 o 
   6   1   4       59.95       92.55     10.85 o 
   7   1   4      318.81      315.00     16.35 o 
  -7   2   4      287.13      296.68     15.46 o 
  -6   2   4      372.14      379.48     16.50 o 
  -5   2   4        4.49        4.42      4.58 o 
  -4   2   4       26.17       29.78      3.41 o 
  -3   2   4     1005.51     1120.27     22.53 o 
  -2   2   4     1671.07     1659.29     39.44 o 
  -1   2   4     5643.26     5576.72    122.15 o 
   0   2   4      379.61      329.76      6.70 o 
   1   2   4       51.81       58.69      2.97 o 
   2   2   4     5565.41     5970.65    129.32 o 
   3   2   4      398.13      438.19      9.78 o 
   4   2   4      917.11      905.85     15.54 o 
   5   2   4       50.99       68.94      8.68 o 
   6   2   4       18.03       20.10      5.57 o 
   7   2   4      232.17      215.28     14.13 o 
  -7   3   4      103.21      113.10     11.05 o 
  -6   3   4      488.06      458.52     18.40 o 
  -5   3   4     1003.33      965.65     28.65 o 
  -4   3   4      772.64      762.64     17.41 o 
  -3   3   4     1874.72     1772.21     37.82 o 
  -2   3   4      582.93      675.44     18.36 o 
  -1   3   4      722.47      714.84     15.64 o 
   0   3   4     1086.37     1056.87     19.69 o 
   1   3   4      973.67      979.75     17.50 o 
   2   3   4      544.93      610.25     12.42 o 
   3   3   4     3327.59     3444.44     51.48 o 
   4   3   4      599.96      632.94     11.69 o 
   5   3   4       94.86      105.66      7.49 o 
   6   3   4      138.46      154.49      9.48 o 
   7   3   4      120.73      123.61     10.64 o 
  -7   4   4      102.89       85.61     10.00 o 
  -6   4   4      151.63      161.19     11.43 o 
  -5   4   4        0.54        0.75      3.09 o 
  -4   4   4       52.29       52.20      5.05 o 
  -3   4   4       58.67       64.94      4.60 o 
  -2   4   4      445.18      422.96     10.94 o 
  -1   4   4      299.84      297.41      7.08 o 
   0   4   4       39.04       37.43      2.53 o 
   1   4   4      299.62      282.52      6.66 o 
   2   4   4      211.08      209.42      6.02 o 
   3   4   4      621.84      691.20     13.71 o 
   4   4   4       13.29       10.74      2.81 o 
   5   4   4      525.99      558.36     16.16 o 
   6   4   4      272.79      276.72     11.79 o 
   7   4   4       22.19       29.11      6.91 o 
  -7   5   4       99.00       91.93     10.43 o 
  -6   5   4        9.97        8.73      5.17 o 
  -5   5   4       17.83       29.45      4.70 o 
  -4   5   4      514.08      576.91     14.41 o 
  -3   5   4        0.34        1.17      1.92 o 
  -2   5   4       69.22      103.62      4.80 o 
  -1   5   4      572.23      628.67     11.75 o 
   0   5   4       78.20       88.37      4.15 o 
   1   5   4     3516.06     3752.55     66.71 o 
   2   5   4       39.53       32.81      2.97 o 
   3   5   4        1.92        0.29      1.76 o 
   4   5   4       31.36       38.54      4.76 o 
   5   5   4       40.35       50.13      5.86 o 
   6   5   4       68.36       79.06      7.58 o 
   7   5   4       19.66       22.71      8.50 o 
  -7   6   4      191.15      199.93     14.93 o 
  -6   6   4      356.74      375.82     16.56 o 
  -5   6   4       43.66       39.25      5.22 o 
  -4   6   4     1236.11     1228.63     23.74 o 
  -3   6   4      272.99      296.28      8.04 o 
  -2   6   4       32.33       10.44      1.90 o 
  -1   6   4      262.88      266.86      6.36 o 
   0   6   4     1157.88     1178.50     22.41 o 
   1   6   4        6.46        3.70      1.91 o 
   2   6   4      537.66      483.40     18.75 o 
   3   6   4      243.80      243.23      7.23 o 
   4   6   4       16.96       18.58      5.00 o 
   5   6   4      216.39      203.97      9.52 o 
   6   6   4      503.40      499.83     18.26 o 
   7   6   4      358.73      342.63     19.40 o 
  -7   7   4       22.05       11.07      7.25 o 
  -6   7   4       65.76       72.91     10.09 o 
  -5   7   4      322.57      289.73     10.54 o 
  -4   7   4      109.01       98.47      5.95 o 
  -3   7   4      631.07      587.24     12.94 o 
  -2   7   4      741.21      681.64     12.50 o 
  -1   7   4     2794.40     2736.30     44.37 o 
   0   7   4       65.84       66.21      3.73 o 
   1   7   4        0.97        2.36      1.57 o 
   2   7   4       28.84       36.48      4.86 o 
   3   7   4       79.53       80.27      6.51 o 
   4   7   4      540.24      537.46     16.89 o 
   5   7   4       88.97      105.75      8.82 o 
   6   7   4        8.39        4.29      5.10 o 
   7   7   4        1.85       13.45      7.57 o 
  -7   8   4       54.39       32.09      9.03 o 
  -6   8   4      188.16      184.35     11.99 o 
  -5   8   4      190.27      157.23      8.46 o 
  -4   8   4       29.65       31.36      3.98 o 
  -3   8   4      274.76      265.91      7.87 o 
  -2   8   4      580.85      630.72     11.95 o 
  -1   8   4      228.91      224.31      6.08 o 
   0   8   4     3702.81     3951.32     96.28 o 
   1   8   4     1054.10     1095.03     21.72 o 
   2   8   4     1269.77     1368.61     35.79 o 
   3   8   4       36.94       40.94      5.43 o 
   4   8   4      282.71      258.26     11.33 o 
   5   8   4      175.28      172.98     10.66 o 
   6   8   4       94.75       95.09     12.65 o 
   7   8   4        1.10        5.36      6.06 o 
  -7   9   4       29.07       17.65      8.79 o 
  -6   9   4       92.44       78.16      9.24 o 
  -5   9   4      181.66      191.21      8.90 o 
  -4   9   4      669.54      698.53     16.40 o 
  -3   9   4       12.61       28.38      2.93 o 
  -2   9   4      119.31      124.03      4.59 o 
  -1   9   4      351.04      320.10      7.81 o 
   0   9   4      118.96      130.20      5.33 o 
   1   9   4      754.36      681.42     14.93 o 
   2   9   4     1654.48     1605.85     41.44 o 
   3   9   4      130.69      126.36      7.65 o 
   4   9   4      118.82      120.76      8.50 o 
   5   9   4      312.20      325.24     13.75 o 
   6   9   4       37.80       42.16      7.25 o 
   7   9   4      545.12      526.08     20.39 o 
  -7  10   4        2.43        0.09      7.22 o 
  -6  10   4      102.70       99.13     10.28 o 
  -5  10   4       96.17      100.07      7.10 o 
  -4  10   4        0.70       -0.76      3.29 o 
  -3  10   4        2.60        3.03      2.47 o 
  -2  10   4       36.30       48.01      3.38 o 
  -1  10   4      895.18      860.17     18.17 o 
   0  10   4     1632.32     1660.96     31.77 o 
   1  10   4      928.61      997.43     41.84 o 
   2  10   4        6.74        5.44      3.23 o 
   3  10   4      862.75      842.29     22.79 o 
   4  10   4      808.12      754.54     22.02 o 
   5  10   4      201.99      236.95     11.98 o 
   6  10   4      564.59      578.13     20.60 o 
   7  10   4       89.79       86.60     11.58 o 
  -7  11   4        2.86       -6.68      6.74 o 
  -6  11   4        6.47        1.45      6.76 o 
  -5  11   4      112.53      147.22     10.06 o 
  -4  11   4        0.12        2.42      3.68 o 
  -3  11   4       31.35       38.49      3.95 o 
  -2  11   4      413.07      410.63     10.63 o 
  -1  11   4       26.88       34.54      3.33 o 
   0  11   4      295.06      275.86     10.09 o 
   1  11   4      362.06      383.95     17.72 o 
   2  11   4      350.42      353.19     12.38 o 
   3  11   4      406.16      397.79     14.62 o 
   4  11   4      324.87      316.53     12.98 o 
   5  11   4       32.88       24.64      5.80 o 
   6  11   4      223.76      237.63     13.27 o 
  -6  12   4        0.27        1.27      7.85 o 
  -5  12   4       21.38       31.30      5.33 o 
  -4  12   4      292.50      312.49     11.21 o 
  -3  12   4        5.97        1.55      2.83 o 
  -2  12   4      628.85      605.32     13.46 o 
  -1  12   4      892.64      854.72     17.11 o 
   0  12   4       95.13       91.87      7.55 o 
   1  12   4      123.07      143.92      8.97 o 
   2  12   4      119.94      124.34     10.23 o 
   3  12   4      279.56      287.72     13.75 o 
   4  12   4      670.51      667.14     20.77 o 
   5  12   4      413.73      398.91     16.05 o 
   6  12   4        0.12        2.44      5.10 o 
  -6  13   4      196.94      215.42     23.62 o 
  -5  13   4        5.51        9.31      3.99 o 
  -4  13   4      395.95      404.17     14.78 o 
  -3  13   4     2108.08     2029.62     40.69 o 
  -2  13   4      532.15      511.92     14.22 o 
  -1  13   4      630.73      635.85     13.94 o 
   0  13   4      288.27      305.71     11.98 o 
   1  13   4        0.84       -2.34      2.63 o 
   2  13   4     1020.35     1119.12     52.05 o 
   3  13   4     2066.42     2052.42     54.08 o 
   4  13   4      101.06       98.76      8.16 o 
   5  13   4      111.07      126.47     11.43 o 
   6  13   4       32.86       28.84      7.97 o 
  -6  14   4      141.44      133.08     21.02 o 
  -5  14   4      120.97      134.12     11.85 o 
  -4  14   4       11.22        8.53      6.77 o 
  -3  14   4       15.83       13.97      4.11 o 
  -2  14   4      448.97      438.38     12.73 o 
  -1  14   4      117.48      103.91      5.64 o 
   0  14   4      554.36      548.38     14.06 o 
   1  14   4      208.88      224.22      8.77 o 
   2  14   4        3.34       -0.64      4.15 o 
   3  14   4      357.01      365.02     16.55 o 
   4  14   4       15.01       15.20      4.52 o 
   5  14   4        9.56       19.13      6.96 o 
   6  14   4        7.81       15.47      8.87 o 
  -6  15   4       70.08       48.48     15.31 o 
  -5  15   4      200.43      239.51     14.89 o 
  -4  15   4      120.29      115.19      9.66 o 
  -3  15   4      184.94      180.63      9.09 o 
  -2  15   4       80.94       88.24      6.70 o 
  -1  15   4     1022.36      992.53     22.17 o 
   0  15   4      340.56      331.82     10.52 o 
   1  15   4      800.06      831.40     38.99 o 
   2  15   4      183.92      192.12     10.18 o 
   3  15   4     1057.15     1089.76     64.93 o 
   4  15   4       12.63       23.43      7.03 o 
   5  15   4      104.32      108.74      9.03 o 
   6  15   4       55.57       43.24      9.53 o 
  -5  16   4        7.87       11.54     12.77 o 
  -4  16   4       46.15       68.86     18.95 o 
  -3  16   4       52.49       48.64      5.92 o 
  -2  16   4      155.50      163.57      8.82 o 
  -1  16   4        0.16        4.62      3.76 o 
   0  16   4       15.14       20.60      4.30 o 
   1  16   4       15.55       20.02      5.27 o 
   2  16   4        0.85       -0.99      3.97 o 
   3  16   4      166.89      175.83     15.13 o 
   4  16   4      495.08      462.22     17.48 o 
   5  16   4        0.53        1.27      6.14 o 
  -5  17   4        8.60       19.20     11.70 o 
  -4  17   4       25.40       24.55      6.40 o 
  -3  17   4      158.42      157.04      8.87 o 
  -2  17   4       20.36       25.56      4.90 o 
  -1  17   4       20.52       20.52      4.76 o 
   0  17   4       27.72       21.62      4.58 o 
   1  17   4      266.11      282.84     12.33 o 
   2  17   4       26.43       28.29      5.83 o 
   3  17   4      113.20      113.68     11.69 o 
   4  17   4      547.77      553.45     27.31 o 
   5  17   4       81.09       95.50     12.87 o 
  -5  18   4       13.26       22.40      7.20 o 
  -4  18   4        1.04        7.55      7.55 o 
  -3  18   4      108.16      102.45      7.93 o 
  -2  18   4       66.71       77.05      7.69 o 
  -1  18   4        1.59        5.92      5.57 o 
   0  18   4      202.34      189.74     10.33 o 
   1  18   4      303.46      296.52     15.19 o 
   2  18   4       33.02       45.33      6.78 o 
   3  18   4       58.44       58.77      7.93 o 
   4  18   4      119.43      117.05     10.11 o 
   5  18   4       18.12        7.74      6.47 o 
  -5  19   4      121.17      168.57     16.37 o 
  -4  19   4      117.90      148.49     12.54 o 
  -3  19   4        7.10       16.55      5.45 o 
  -2  19   4       31.77       29.36      5.23 o 
  -1  19   4       41.13       54.90     11.67 o 
   0  19   4        0.59        0.44      4.62 o 
   1  19   4       26.13       17.87      5.19 o 
   2  19   4       75.02       85.20      8.57 o 
   3  19   4        1.41        3.97      4.71 o 
   4  19   4       71.28       57.50      7.92 o 
  -4  20   4       15.52       12.43      8.19 o 
  -3  20   4       97.27      111.20      9.68 o 
  -2  20   4       46.71       49.39      7.25 o 
  -1  20   4      223.55      240.85     17.83 o 
   0  20   4      447.45      439.96     35.32 o 
   1  20   4        6.15        6.30      5.18 o 
   2  20   4       36.46       31.57      6.25 o 
   3  20   4        3.97        4.14      5.21 o 
   4  20   4      231.93      214.70     17.83 o 
  -4  21   4      194.15      203.78     23.77 o 
  -3  21   4      232.56      243.13     14.44 o 
  -2  21   4      389.99      387.58     15.61 o 
  -1  21   4       30.69       48.37     14.07 o 
   0  21   4      109.66      113.61     11.28 o 
   1  21   4       60.43       73.65     11.51 o 
   2  21   4        2.41        4.09      5.13 o 
   3  21   4      116.72      161.49     11.79 o 
   4  21   4      152.85      150.37     29.93 o 
  -3  22   4        5.20        4.70      8.88 o 
  -2  22   4      184.64      213.24     12.14 o 
  -1  22   4        4.81        7.01      4.77 o 
   0  22   4      162.79      159.75     12.57 o 
   1  22   4       49.58       65.92     11.63 o 
   2  22   4       26.78       46.86      7.18 o 
   3  22   4       24.85       34.02     10.82 o 
  -2  23   4       43.04       37.74      8.38 o 
  -1  23   4       40.64       44.85     17.69 o 
   0  23   4        0.51        0.01      5.53 o 
   1  23   4       31.33       17.42      7.53 o 
   2  23   4      161.67      139.90     21.55 o 
  -1  24   4      111.03       88.32     13.84 o 
   0  24   4      650.32      728.18     33.66 o 
   1  24   4       88.57       89.27     17.64 o 
  -7   1   5        7.97        7.53      5.53 o 
  -6   1   5      212.16      204.58     15.39 o 
  -5   1   5      259.37      254.04     20.32 o 
  -4   1   5      446.99      419.47     12.52 o 
  -3   1   5      187.79      191.74      6.72 o 
  -2   1   5     2461.54     2472.68     68.60 o 
  -1   1   5      178.87      179.88      6.49 o 
   0   1   5        0.92       10.04      1.87 o 
   1   1   5      179.98      195.38      4.82 o 
   2   1   5     1155.47     1235.98     21.44 o 
   3   1   5      230.77      283.63      7.81 o 
   4   1   5      384.00      424.48      9.84 o 
   5   1   5       30.02       29.80      5.02 o 
   6   1   5      118.98      121.08      9.92 o 
   7   1   5       45.84       46.35      8.76 o 
  -7   2   5        1.19        1.97      7.25 o 
  -6   2   5      359.59      328.51     19.62 o 
  -5   2   5      208.60      201.44     14.18 o 
  -4   2   5      182.28      153.45      6.99 o 
  -3   2   5     2077.60     2029.73     49.04 o 
  -2   2   5     1953.70     1946.11     45.82 o 
  -1   2   5     2558.09     2441.50     55.51 o 
   0   2   5      133.20      128.61      4.09 o 
   1   2   5      780.19      804.26     13.45 o 
   2   2   5      309.75      316.87      7.95 o 
   3   2   5     2132.50     2176.19     36.89 o 
   4   2   5      100.11      107.80      5.99 o 
   5   2   5       34.32       34.71      4.34 o 
   6   2   5      332.57      301.90     13.20 o 
   7   2   5       17.76       28.69      8.47 o 
  -7   3   5      193.30      191.94     15.77 o 
  -6   3   5      387.56      403.86     17.48 o 
  -5   3   5        2.05       -0.05      5.03 o 
  -4   3   5      278.99      252.52     11.17 o 
  -3   3   5        0.63        0.95      1.81 o 
  -2   3   5     1032.78     1001.98     25.66 o 
  -1   3   5     5392.84     5220.81    115.11 o 
   0   3   5      493.01      452.93      8.96 o 
   1   3   5     1136.71     1144.79     20.40 o 
   2   3   5      994.48     1041.25     21.52 o 
   3   3   5      465.21      502.51     12.02 o 
   4   3   5      103.63      102.01      5.77 o 
   5   3   5      274.84      280.73     10.70 o 
   6   3   5       47.32       54.27      7.87 o 
   7   3   5       65.21       77.21      8.76 o 
  -7   4   5        2.24        3.73      5.35 o 
  -6   4   5       65.21       58.00      8.23 o 
  -5   4   5     1196.34     1104.24     39.39 o 
  -4   4   5     2982.26     2834.80     68.03 o 
  -3   4   5        1.06        6.66      4.11 o 
  -2   4   5      538.54      612.32     17.35 o 
  -1   4   5     1283.70     1179.06     22.27 o 
   0   4   5      109.35       94.46      3.80 o 
   1   4   5     2441.95     2373.06     39.86 o 
   2   4   5      951.65      890.89     17.70 o 
   3   4   5      274.75      314.71     10.19 o 
   4   4   5      187.92      154.21      6.60 o 
   5   4   5      532.34      535.23     15.81 o 
   6   4   5      155.47      160.27     12.35 o 
   7   4   5        0.91        4.68      8.01 o 
  -7   5   5       38.86       30.50      7.53 o 
  -6   5   5       53.14       56.30      8.15 o 
  -5   5   5     1102.47     1015.75     30.02 o 
  -4   5   5        6.76        1.34      3.29 o 
  -3   5   5     2361.27     2338.18     48.96 o 
  -2   5   5      402.55      425.90     11.29 o 
  -1   5   5      131.87      114.71      4.29 o 
   0   5   5     3964.90     3798.83     60.09 o 
   1   5   5      117.01      108.00      4.53 o 
   2   5   5        6.63       18.78      2.45 o 
   3   5   5      231.99      237.39      8.68 o 
   4   5   5       68.93       72.45      6.49 o 
   5   5   5      186.15      180.66      9.15 o 
   6   5   5      524.63      574.63     17.74 o 
   7   5   5        2.25       -3.50      6.27 o 
  -7   6   5        0.05       -5.03      5.03 o 
  -6   6   5        1.10        1.18      4.97 o 
  -5   6   5      366.38      367.12     15.71 o 
  -4   6   5      173.93      189.52      8.71 o 
  -3   6   5      679.21      633.86     14.66 o 
  -2   6   5      908.78      925.65     17.12 o 
  -1   6   5        3.82        2.46      1.78 o 
   0   6   5       33.38       31.65      2.64 o 
   1   6   5     2634.11     2715.28     49.55 o 
   2   6   5      671.06      648.10     17.13 o 
   3   6   5      155.80      150.36      7.80 o 
   4   6   5        8.23        4.48      2.64 o 
   5   6   5       69.82       75.48      6.90 o 
   6   6   5       57.96       70.73      8.25 o 
   7   6   5      244.26      266.26     17.75 o 
  -7   7   5        0.13        2.07      5.56 o 
  -6   7   5      108.65      122.60     11.10 o 
  -5   7   5       70.66       75.73      8.32 o 
  -4   7   5      480.94      423.94     13.73 o 
  -3   7   5      174.53      211.03      9.81 o 
  -2   7   5      322.71      254.78      6.81 o 
  -1   7   5     1941.95     1858.82     31.16 o 
   0   7   5     1756.58     1866.76     31.10 o 
   1   7   5      161.36      185.35      7.38 o 
   2   7   5        3.72        3.43      3.32 o 
   3   7   5        7.56        5.19      2.87 o 
   4   7   5     2759.69     2716.79     59.76 o 
   5   7   5      620.08      624.78     19.85 o 
   6   7   5      128.28      120.45     10.51 o 
   7   7   5        3.35       -1.88      6.86 o 
  -7   8   5      210.81      202.30     18.57 o 
  -6   8   5       21.58        3.83      6.59 o 
  -5   8   5       43.88       49.87      5.73 o 
  -4   8   5      201.01      178.08      8.71 o 
  -3   8   5     3147.42     3200.48     53.19 o 
  -2   8   5      581.50      548.02     11.57 o 
  -1   8   5      826.58      792.41     15.04 o 
   0   8   5      111.65      116.47      4.89 o 
   1   8   5       77.81       77.63      4.29 o 
   2   8   5     1095.67     1097.39     26.41 o 
   3   8   5     1580.10     1594.70     42.02 o 
   4   8   5       52.15       54.87      6.43 o 
   5   8   5        3.99       11.55      4.38 o 
   6   8   5       95.36       94.79      9.45 o 
   7   8   5       85.32       78.65     12.13 o 
  -7   9   5       38.91       33.16      9.39 o 
  -6   9   5        2.83        3.37      5.19 o 
  -5   9   5        3.37       13.14      7.07 o 
  -4   9   5       25.35       32.47      5.12 o 
  -3   9   5        0.28        2.62      2.17 o 
  -2   9   5      229.18      208.11      6.46 o 
  -1   9   5     1242.82     1169.52     21.06 o 
   0   9   5      844.40      921.73     19.16 o 
   1   9   5       27.86       43.22      3.42 o 
   2   9   5      518.88      502.75     14.97 o 
   3   9   5     1118.18     1114.09     28.08 o 
   4   9   5      554.01      534.64     17.42 o 
   5   9   5       12.38       13.85      5.45 o 
   6   9   5       28.53       28.53      6.50 o 
   7   9   5        1.17       17.52      9.29 o 
  -7  10   5        3.23       -0.96      7.31 o 
  -6  10   5       80.86       67.01      8.93 o 
  -5  10   5      285.34      285.35     12.82 o 
  -4  10   5       60.19       66.36      6.66 o 
  -3  10   5      504.57      504.11     11.77 o 
  -2  10   5       21.35       23.80      3.03 o 
  -1  10   5      108.45      119.27      4.95 o 
   0  10   5       38.78       50.45      4.13 o 
   1  10   5      485.49      459.59     12.88 o 
   2  10   5      882.78      856.66     22.43 o 
   3  10   5      532.39      494.55     16.05 o 
   4  10   5       26.66       19.60      4.96 o 
   5  10   5      140.33      144.29     11.87 o 
   6  10   5      238.43      251.99     13.51 o 
   7  10   5      191.94      175.10     18.54 o 
  -6  11   5      206.23      194.57     13.93 o 
  -5  11   5      490.69      493.71     22.31 o 
  -4  11   5      156.85      176.47     14.56 o 
  -3  11   5      732.86      675.83     16.59 o 
  -2  11   5     1681.89     1659.79     29.44 o 
  -1  11   5       12.13        3.43      2.65 o 
   0  11   5     2815.17     2767.09     51.05 o 
   1  11   5        4.38        5.71      2.41 o 
   2  11   5      165.66      157.73      8.36 o 
   3  11   5      144.81      135.99      9.09 o 
   4  11   5      150.21      144.16      9.67 o 
   5  11   5       55.46       52.62      6.99 o 
   6  11   5      125.58      126.00     10.36 o 
  -6  12   5       67.90       54.78     10.45 o 
  -5  12   5        3.84       17.94     11.36 o 
  -4  12   5       88.21       83.81      8.95 o 
  -3  12   5      734.16      720.84     16.27 o 
  -2  12   5       11.49        7.39      3.11 o 
  -1  12   5      129.65      125.06      6.14 o 
   0  12   5      647.28      675.01     15.78 o 
   1  12   5       32.22       26.10      3.59 o 
   2  12   5      397.34      445.04     24.27 o 
   3  12   5        9.51        8.90      4.00 o 
   4  12   5       33.34       24.69      5.47 o 
   5  12   5        0.09        1.28      3.87 o 
   6  12   5       11.47       16.96      5.62 o 
  -6  13   5       93.42       84.49     27.46 o 
  -5  13   5      179.37      182.92     10.28 o 
  -4  13   5        0.57       -0.23      3.98 o 
  -3  13   5        6.70       11.62      3.30 o 
  -2  13   5       37.66       39.85      5.14 o 
  -1  13   5       41.79       44.02      4.49 o 
   0  13   5      253.49      244.31      8.55 o 
   1  13   5      396.63      391.37     11.18 o 
   2  13   5      116.57       96.86     10.04 o 
   3  13   5      704.93      683.75     20.91 o 
   4  13   5       10.45        4.81      4.54 o 
   5  13   5      291.80      298.23     13.77 o 
   6  13   5      163.69      157.83     11.64 o 
  -6  14   5        0.29       -8.29      8.29 o 
  -5  14   5       68.20       64.34      8.48 o 
  -4  14   5      331.15      327.13     16.14 o 
  -3  14   5       53.92       50.50      5.97 o 
  -2  14   5       75.83       77.13      6.78 o 
  -1  14   5      648.17      628.34     15.52 o 
   0  14   5      226.45      225.08      8.50 o 
   1  14   5      713.37      726.07     41.35 o 
   2  14   5      330.43      307.56     14.58 o 
   3  14   5      366.36      329.64     13.73 o 
   4  14   5        0.10       -0.80      4.14 o 
   5  14   5       59.02       69.02      7.98 o 
   6  14   5       17.57       20.66      7.25 o 
  -6  15   5       61.13       91.91     18.65 o 
  -5  15   5      139.25      149.67     18.52 o 
  -4  15   5       88.59       80.48      9.45 o 
  -3  15   5       23.11       28.55      5.97 o 
  -2  15   5      352.19      340.64     12.53 o 
  -1  15   5        8.02        9.37      3.33 o 
   0  15   5     1470.96     1434.36     29.78 o 
   1  15   5      709.22      774.94     39.44 o 
   2  15   5      348.51      331.92     27.59 o 
   3  15   5       58.63       55.19      7.10 o 
   4  15   5       25.71       27.76      6.17 o 
   5  15   5      510.64      445.60     21.28 o 
   6  15   5       13.32       -1.20      8.81 o 
  -5  16   5       28.57       44.40      9.41 o 
  -4  16   5      772.11      732.62     25.50 o 
  -3  16   5       85.74      100.61      9.57 o 
  -2  16   5       11.86       16.03      4.87 o 
  -1  16   5      113.89      136.37      8.58 o 
   0  16   5      160.47      140.11      7.30 o 
   1  16   5      223.40      253.92     23.03 o 
   2  16   5       18.48        7.70      5.80 o 
   3  16   5        4.63       11.17      5.10 o 
   4  16   5      131.23      141.70     10.69 o 
   5  16   5       26.88       27.40      5.86 o 
  -5  17   5       68.98       65.31     10.84 o 
  -4  17   5        0.63        6.45      9.34 o 
  -3  17   5       93.25       92.53     10.93 o 
  -2  17   5      945.79      943.73     25.32 o 
  -1  17   5      488.48      498.68     16.10 o 
   0  17   5      178.72      176.88      7.99 o 
   1  17   5        0.09       17.74     10.73 o 
   2  17   5      505.33      546.54     40.96 o 
   3  17   5      118.75      125.89     10.29 o 
   4  17   5      138.12      133.26     10.53 o 
   5  17   5       71.97       73.52      7.16 o 
  -5  18   5       79.09       94.85     12.48 o 
  -4  18   5      221.90      197.87     13.70 o 
  -3  18   5      116.52      124.86     10.61 o 
  -2  18   5      465.45      487.90     16.66 o 
  -1  18   5       40.90       39.25      5.99 o 
   0  18   5      266.60      248.54     11.29 o 
   1  18   5      249.22      276.89     23.39 o 
   2  18   5      286.26      287.08     19.78 o 
   3  18   5     1027.74     1059.54     55.28 o 
   4  18   5      149.97      116.55     14.43 o 
   5  18   5        0.01        3.11      8.74 o 
  -4  19   5       79.33       61.58     11.48 o 
  -3  19   5        0.01       10.32     12.21 o 
  -2  19   5      142.61      133.44     10.30 o 
  -1  19   5       68.72       82.18      7.82 o 
   0  19   5      441.81      456.38     18.97 o 
   1  19   5      922.70      959.81     54.15 o 
   2  19   5       44.44       56.27      7.23 o 
   3  19   5        3.22        7.44      4.95 o 
   4  19   5      141.06      120.36     12.77 o 
  -4  20   5       27.02       38.44     18.90 o 
  -3  20   5       13.67       11.30      7.01 o 
  -2  20   5       33.74       30.77      6.43 o 
  -1  20   5      143.14      139.15     10.02 o 
   0  20   5        0.23        2.48      4.96 o 
   1  20   5      510.24      551.13     19.04 o 
   2  20   5      121.67      131.78     12.53 o 
   3  20   5        5.62        4.95      4.79 o 
   4  20   5        0.09       -7.72      7.72 o 
  -3  21   5       11.63       15.14     10.68 o 
  -2  21   5       22.11       20.77      7.04 o 
  -1  21   5       23.82       23.55      8.08 o 
   0  21   5        2.05        0.66      5.30 o 
   1  21   5       65.00       58.73      8.94 o 
   2  21   5       41.24       44.03      6.97 o 
   3  21   5       80.19       85.55      9.09 o 
  -3  22   5       13.10        8.65      6.67 o 
  -2  22   5       20.73       11.41      7.60 o 
  -1  22   5        1.52       -6.78      6.78 o 
   0  22   5       55.40       64.89      9.40 o 
   1  22   5        8.11        0.42      5.82 o 
   2  22   5       79.58       70.76      8.19 o 
   3  22   5        2.66        2.43      8.21 o 
  -2  23   5        0.01       17.43      7.82 o 
  -1  23   5        6.84        1.15      6.35 o 
   0  23   5       33.57       56.58     14.93 o 
   1  23   5       11.94        6.29      7.76 o 
   2  23   5       39.70       39.69     14.18 o 
  -1  24   5        3.08        1.69      7.70 o 
   0  24   5        8.47       18.32      9.11 o 
   1  24   5       63.91       87.45     18.08 o 
  -7   0   6      108.91       78.02     18.37 o 
  -6   0   6       82.88      101.72     18.76 o 
  -5   0   6      239.73      209.88     21.24 o 
  -4   0   6      263.37      253.65     21.18 o 
  -3   0   6     2706.25     2802.43    112.44 o 
  -2   0   6      645.85      661.60     32.63 o 
  -1   0   6     4431.47     5065.23    188.14 o 
   0   0   6    10513.94    10163.21    225.13 o 
   1   0   6      971.14      932.34     23.49 o 
   2   0   6      277.14      245.38      8.80 o 
   3   0   6        5.29       20.21      3.86 o 
   4   0   6      152.02      172.93     10.08 o 
   5   0   6      110.93      126.96     11.88 o 
   6   0   6      803.17      811.97     38.12 o 
   7   0   6       13.03       30.71     10.60 o 
  -7   1   6        2.69        0.89      5.38 o 
  -6   1   6       57.29       47.28      9.88 o 
  -5   1   6     1061.52     1008.62     37.28 o 
  -4   1   6      716.11      723.87     28.07 o 
  -3   1   6      443.04      398.93     17.59 o 
  -2   1   6        0.31        6.99      2.38 o 
  -1   1   6        3.49       11.13      2.89 o 
   0   1   6      257.11      263.56      6.21 o 
   1   1   6      444.51      396.24      8.22 o 
   2   1   6     3648.97     3848.12     61.97 o 
   3   1   6      832.50      910.30     17.31 o 
   4   1   6       24.68       26.58      3.57 o 
   5   1   6      416.23      406.77     13.73 o 
   6   1   6       12.01       20.52      5.24 o 
   7   1   6      380.18      379.83     18.28 o 
  -7   2   6      234.77      234.39     14.33 o 
  -6   2   6       17.79       10.43      7.13 o 
  -5   2   6      279.18      257.17     16.46 o 
  -4   2   6      178.90      164.94     12.24 o 
  -3   2   6       96.05       99.77      6.41 o 
  -2   2   6      730.87      674.18     18.44 o 
  -1   2   6     3708.73     3524.63     79.14 o 
   0   2   6     1366.54     1399.10     23.99 o 
   1   2   6      521.54      537.33      9.83 o 
   2   2   6        0.08        4.96      1.93 o 
   3   2   6       97.72      122.60      4.52 o 
   4   2   6      333.92      320.30     10.21 o 
   5   2   6      888.18      918.42     26.79 o 
   6   2   6       23.40       21.84      5.51 o 
   7   2   6      175.26      174.05     14.65 o 
  -7   3   6      154.50      178.51     14.44 o 
  -6   3   6      296.60      259.28     17.79 o 
  -5   3   6        3.02       -3.69      5.17 o 
  -4   3   6       37.71       23.22      5.84 o 
  -3   3   6      886.91      823.46     23.09 o 
  -2   3   6     1547.44     1567.30     38.21 o 
  -1   3   6      971.62      935.06     20.58 o 
   0   3   6     2628.80     2678.10     44.05 o 
   1   3   6        1.03        1.19      1.40 o 
   2   3   6       41.03       46.80      3.45 o 
   3   3   6      444.05      431.44     10.76 o 
   4   3   6       77.38       82.89      5.56 o 
   5   3   6      155.20      172.85      8.62 o 
   6   3   6       56.41       63.29      8.61 o 
   7   3   6        1.83        0.32      5.23 o 
  -7   4   6      225.38      225.06     14.95 o 
  -6   4   6        2.48        6.70      4.89 o 
  -5   4   6        9.21       11.27      6.19 o 
  -4   4   6      543.33      506.61     17.45 o 
  -3   4   6       76.87       74.64      6.55 o 
  -2   4   6     1519.01     1420.42     35.28 o 
  -1   4   6        0.15        3.72      1.52 o 
   0   4   6      525.22      535.98     12.08 o 
   1   4   6     1070.23     1173.98     21.27 o 
   2   4   6       16.86       28.03      2.93 o 
   3   4   6       52.55       57.29      4.31 o 
   4   4   6     2212.65     2325.39     46.68 o 
   5   4   6       37.60       33.32      5.03 o 
   6   4   6      125.64      163.92     16.06 o 
   7   4   6       55.04       61.74      8.25 o 
  -7   5   6      105.08      120.88     12.50 o 
  -6   5   6       14.86       15.37      5.83 o 
  -5   5   6       79.82       67.31      8.15 o 
  -4   5   6        4.18        8.69      3.86 o 
  -3   5   6        3.15        2.65      3.92 o 
  -2   5   6       26.05       29.42      4.07 o 
  -1   5   6      267.78      237.70      6.61 o 
   0   5   6       20.42       21.79      2.38 o 
   1   5   6      278.82      350.11      9.06 o 
   2   5   6      137.72      124.35      5.10 o 
   3   5   6        7.27        4.27      2.43 o 
   4   5   6      610.78      589.71     16.32 o 
   5   5   6       16.26       14.02      4.77 o 
   6   5   6        4.44        8.40      5.17 o 
   7   5   6       93.80      106.94     11.94 o 
  -7   6   6      149.12      173.10     23.25 o 
  -6   6   6      226.31      233.98     14.85 o 
  -5   6   6      798.09      764.93     25.07 o 
  -4   6   6       28.16       27.42      4.52 o 
  -3   6   6      137.01      108.49      7.21 o 
  -2   6   6     1753.86     1706.57     32.37 o 
  -1   6   6     2367.37     2380.55     43.42 o 
   0   6   6     1531.05     1536.39     26.03 o 
   1   6   6       83.27       87.86      4.58 o 
   2   6   6     1239.23     1205.27     22.69 o 
   3   6   6       11.89       13.69      3.29 o 
   4   6   6      777.37      771.46     19.72 o 
   5   6   6       74.10       77.45      6.94 o 
   6   6   6        0.48        0.44      4.76 o 
   7   6   6      256.94      253.87     17.69 o 
  -7   7   6       19.40       12.97      6.99 o 
  -6   7   6       92.66      100.87     10.70 o 
  -5   7   6      188.51      165.43     11.84 o 
  -4   7   6        4.15        3.76      3.30 o 
  -3   7   6       10.60       10.40      3.49 o 
  -2   7   6        0.75        2.16      1.88 o 
  -1   7   6      568.91      540.44     11.16 o 
   0   7   6     1000.12      928.37     16.91 o 
   1   7   6        0.03        0.73      1.72 o 
   2   7   6       43.57       50.84      3.99 o 
   3   7   6      970.74     1010.13     29.70 o 
   4   7   6      330.78      309.66     12.64 o 
   5   7   6      293.50      284.50     12.74 o 
   6   7   6       25.57       22.80      6.22 o 
   7   7   6      109.26      104.07     13.03 o 
  -7   8   6        9.45        8.84      6.31 o 
  -6   8   6      295.18      271.93     19.14 o 
  -5   8   6      165.24      194.45     11.93 o 
  -4   8   6       27.07       28.30      4.66 o 
  -3   8   6      438.11      412.08     11.41 o 
  -2   8   6     1296.87     1343.88     24.09 o 
  -1   8   6       17.66       28.96      2.74 o 
   0   8   6     1999.64     1895.26     31.97 o 
   1   8   6      262.43      224.51      7.10 o 
   2   8   6        0.54       -0.45      2.14 o 
   3   8   6       91.60       95.23      7.51 o 
   4   8   6        1.87        0.16      3.76 o 
   5   8   6       78.53       78.16      7.97 o 
   6   8   6      405.53      396.38     16.52 o 
   7   8   6        1.63      -11.81     11.81 o 
  -7   9   6      262.97      256.89     25.95 o 
  -6   9   6       41.51       31.89      7.47 o 
  -5   9   6      613.41      561.29     21.01 o 
  -4   9   6     1580.73     1418.50     33.33 o 
  -3   9   6      723.20      733.87     16.96 o 
  -2   9   6        0.13       -0.45      2.06 o 
  -1   9   6     1256.15     1194.71     21.61 o 
   0   9   6      130.57      115.36      5.24 o 
   1   9   6     1745.63     1667.89     37.29 o 
   2   9   6      375.13      322.90     11.55 o 
   3   9   6       57.58       48.19      7.07 o 
   4   9   6       18.54       24.46      5.36 o 
   5   9   6       43.29       46.61      6.85 o 
   6   9   6       66.33       87.98      9.44 o 
   7   9   6      106.36       89.60     23.79 o 
  -7  10   6      275.84      229.34     26.57 o 
  -6  10   6      384.17      363.09     17.45 o 
  -5  10   6       37.30       30.97      7.06 o 
  -4  10   6        6.45        5.32      3.64 o 
  -3  10   6       28.55       23.12      3.66 o 
  -2  10   6      488.42      455.55     10.78 o 
  -1  10   6     1141.83     1140.55     21.04 o 
   0  10   6       59.35       48.03      4.08 o 
   1  10   6      620.52      593.79     13.93 o 
   2  10   6      175.14      190.34      9.80 o 
   3  10   6      987.80      926.06     28.50 o 
   4  10   6        8.98        5.68      4.07 o 
   5  10   6       13.06       18.52      5.03 o 
   6  10   6       40.92       61.02     11.22 o 
  -6  11   6       43.84       42.84      8.21 o 
  -5  11   6       24.13       34.29      7.54 o 
  -4  11   6      836.17      808.25     22.23 o 
  -3  11   6     1037.23      991.36     24.73 o 
  -2  11   6      829.21      789.00     16.15 o 
  -1  11   6      167.86      172.76      6.12 o 
   0  11   6      196.82      173.00      6.87 o 
   1  11   6      846.38      845.04     21.99 o 
   2  11   6      551.08      531.18     16.42 o 
   3  11   6      211.48      180.91     15.13 o 
   4  11   6       18.29       13.18      4.29 o 
   5  11   6      176.78      165.29     11.03 o 
   6  11   6      322.07      293.51     14.59 o 
  -6  12   6        6.83        3.67      5.90 o 
  -5  12   6       27.49       35.80      7.30 o 
  -4  12   6      216.81      193.94      9.84 o 
  -3  12   6       11.88       18.42      4.50 o 
  -2  12   6      814.31      745.18     15.68 o 
  -1  12   6      782.08      751.49     17.30 o 
   0  12   6      286.30      285.54      9.13 o 
   1  12   6        1.61       10.28      6.65 o 
   2  12   6        0.76        2.08      4.01 o 
   3  12   6        1.17       -0.18      3.47 o 
   4  12   6      415.05      391.91     17.69 o 
   5  12   6      393.27      383.05     15.79 o 
   6  12   6       24.08       31.94      6.44 o 
  -6  13   6        0.08        3.46      6.86 o 
  -5  13   6       10.01        4.91      5.54 o 
  -4  13   6       11.98        6.47      4.24 o 
  -3  13   6      428.40      441.69     14.66 o 
  -2  13   6      177.31      167.88      7.22 o 
  -1  13   6        9.43        7.38      3.18 o 
   0  13   6      322.29      299.19     10.21 o 
   1  13   6       92.91      113.31      8.61 o 
   2  13   6        0.06        0.67      3.40 o 
   3  13   6     2123.65     1940.57     55.39 o 
   4  13   6       78.86       72.29      9.24 o 
   5  13   6       47.15       45.32      6.89 o 
   6  13   6        9.84       10.22      6.44 o 
  -6  14   6      124.30      107.26     14.29 o 
  -5  14   6       49.38       34.70     10.88 o 
  -4  14   6       80.71       85.72      7.79 o 
  -3  14   6      155.15      174.61     15.43 o 
  -2  14   6        0.07       -3.81      3.81 o 
  -1  14   6      203.69      194.55      7.88 o 
   0  14   6      187.02      181.36      7.76 o 
   1  14   6       61.66       64.80      6.74 o 
   2  14   6      160.89      148.88      9.61 o 
   3  14   6       94.37       89.03      8.57 o 
   4  14   6      249.31      251.53     19.09 o 
   5  14   6       38.47       37.52      6.21 o 
   6  14   6       56.66       64.91     13.18 o 
  -5  15   6      394.85      381.25     22.18 o 
  -4  15   6      404.14      365.91     16.45 o 
  -3  15   6      307.28      304.09     16.13 o 
  -2  15   6      357.61      321.67     12.29 o 
  -1  15   6      110.79      130.37      7.22 o 
   0  15   6       10.81        7.70      3.51 o 
   1  15   6     1252.66     1292.41     32.26 o 
   2  15   6      740.16      701.42     24.50 o 
   3  15   6        8.91        9.83      4.83 o 
   4  15   6       31.74       42.30      6.77 o 
   5  15   6      173.29      167.98     11.41 o 
  -5  16   6       10.67        8.89      7.71 o 
  -4  16   6       62.97       63.33      8.74 o 
  -3  16   6       83.68       74.65      8.88 o 
  -2  16   6       93.85       86.97      7.69 o 
  -1  16   6       48.20       57.29      6.25 o 
   0  16   6      158.11      164.82     10.73 o 
   1  16   6       12.38       28.93      5.15 o 
   2  16   6      346.20      340.99     14.04 o 
   3  16   6        4.65        2.05      4.47 o 
   4  16   6        4.24        0.80      4.59 o 
   5  16   6        2.42       -2.73      5.28 o 
  -5  17   6        9.95        9.25      7.68 o 
  -4  17   6      160.01      134.10     12.28 o 
  -3  17   6        7.61       10.35      5.53 o 
  -2  17   6      139.43      140.67      9.15 o 
  -1  17   6       36.88       34.30      8.07 o 
   0  17   6       28.33       40.32      6.93 o 
   1  17   6      261.31      274.68     15.38 o 
   2  17   6        8.21        6.57      4.68 o 
   3  17   6        8.05       10.80      5.07 o 
   4  17   6       49.93       52.25      7.62 o 
   5  17   6       30.45       38.66     12.96 o 
  -5  18   6       45.63       48.30     15.32 o 
  -4  18   6       67.37       52.94     12.84 o 
  -3  18   6       66.19       59.08      8.29 o 
  -2  18   6        3.23        1.51      5.14 o 
  -1  18   6        1.27       -3.96      5.88 o 
   0  18   6      130.60      141.90     12.53 o 
   1  18   6        0.09        2.26      4.07 o 
   2  18   6       57.73       55.65      7.42 o 
   3  18   6      105.77       97.23      9.46 o 
   4  18   6       81.20       81.64      8.91 o 
   5  18   6       14.67       19.54     15.04 o 
  -4  19   6      205.33      174.53     17.86 o 
  -3  19   6        8.38        1.27     12.83 o 
  -2  19   6       28.64       25.03      6.70 o 
  -1  19   6       12.19       13.73      5.80 o 
   0  19   6        0.28       11.87     13.66 o 
   1  19   6      460.42      461.58     16.93 o 
   2  19   6       90.85      106.25      9.59 o 
   3  19   6        0.58        3.11      4.80 o 
   4  19   6      287.76      250.37     13.08 o 
  -4  20   6       24.44       21.31      7.67 o 
  -3  20   6        2.46        5.63      6.24 o 
  -2  20   6        2.18       13.98      5.83 o 
  -1  20   6      227.28      228.44     17.52 o 
   0  20   6       31.46       34.77      9.42 o 
   1  20   6      465.56      499.77     18.00 o 
   2  20   6       35.62       29.83      6.47 o 
   3  20   6        6.13        8.07      6.92 o 
   4  20   6      254.74      241.43     20.71 o 
  -3  21   6      270.61      239.82     14.57 o 
  -2  21   6       23.66       29.33      7.38 o 
  -1  21   6       54.63       29.98     12.78 o 
   0  21   6        2.78       29.55     23.39 o 
   1  21   6        1.14       10.55      5.15 o 
   2  21   6        9.84        8.43      5.20 o 
   3  21   6      295.95      328.86     36.05 o 
  -3  22   6       93.82       92.69     13.20 o 
  -2  22   6      644.16      658.42     24.83 o 
  -1  22   6      235.32      258.53     19.20 o 
   0  22   6        1.52        8.03      7.05 o 
   1  22   6        0.03        1.83      4.71 o 
   2  22   6      291.40      319.02     18.83 o 
   3  22   6       95.42      118.66     24.90 o 
  -2  23   6       25.99       25.57     12.29 o 
  -1  23   6        9.32        9.18     13.39 o 
   0  23   6       33.22       30.78      7.20 o 
   1  23   6      325.04      319.36     20.85 o 
   2  23   6       25.06       40.71     15.13 o 
  -7   1   7      148.83      162.75     17.72 o 
  -6   1   7        4.74       11.87      7.56 o 
  -5   1   7      113.09      109.48     12.73 o 
  -4   1   7      170.94      172.90     13.05 o 
  -3   1   7      274.61      266.67     13.98 o 
  -2   1   7     1068.40     1153.55     36.45 o 
  -1   1   7      316.94      310.89     10.17 o 
   0   1   7     1783.11     1859.06     31.25 o 
   1   1   7      509.74      547.36     10.86 o 
   2   1   7        0.96        0.68      1.37 o 
   3   1   7       27.60       33.88      3.57 o 
   4   1   7      185.02      182.48      8.66 o 
   5   1   7      695.65      720.64     19.98 o 
   6   1   7       16.83       18.85      5.20 o 
   7   1   7       30.67       28.99      7.37 o 
  -7   2   7       40.29       37.34      8.14 o 
  -6   2   7      466.16      441.99     23.86 o 
  -5   2   7      512.27      483.75     23.76 o 
  -4   2   7      506.70      484.32     22.24 o 
  -3   2   7      387.73      353.04     20.60 o 
  -2   2   7      353.78      301.00     14.01 o 
  -1   2   7     2785.52     2827.13     64.77 o 
   0   2   7     3422.54     3465.59     56.49 o 
   1   2   7       22.24       24.97      2.56 o 
   2   2   7      477.37      509.80     11.49 o 
   3   2   7      924.46      935.56     19.13 o 
   4   2   7       68.79      104.09      7.01 o 
   5   2   7        2.27       10.49      4.60 o 
   6   2   7      223.13      218.64     11.58 o 
   7   2   7       30.66       35.58      7.48 o 
  -7   3   7      321.80      334.95     17.50 o 
  -6   3   7       28.06       18.31      8.52 o 
  -5   3   7      106.48       79.42     11.36 o 
  -4   3   7        8.49       13.00      6.59 o 
  -3   3   7      230.87      222.10      9.26 o 
  -2   3   7        3.18        4.22      2.41 o 
  -1   3   7      263.46      346.70      9.88 o 
   0   3   7       58.27       48.27      3.06 o 
   1   3   7      866.53      965.36     16.39 o 
   2   3   7       95.96       90.89      4.69 o 
   3   3   7      389.46      445.13     11.20 o 
   4   3   7      228.27      212.95      7.93 o 
   5   3   7      523.29      511.57     21.38 o 
   6   3   7      384.22      387.36     16.89 o 
   7   3   7      113.31      114.43     11.56 o 
  -7   4   7        1.70        2.86      5.75 o 
  -6   4   7      130.95      155.62     12.91 o 
  -5   4   7      339.95      344.30     28.57 o 
  -4   4   7      613.54      671.92     47.84 o 
  -3   4   7        0.00        4.99      2.88 o 
  -2   4   7       30.39       40.39      4.31 o 
  -1   4   7     1606.97     1659.71     31.09 o 
   0   4   7     1414.08     1406.20     26.78 o 
   1   4   7     6623.11     6652.82    107.89 o 
   2   4   7     1034.94      984.48     19.21 o 
   3   4   7      360.24      366.61      9.97 o 
   4   4   7      241.75      249.99     11.67 o 
   5   4   7        3.73        2.37      3.32 o 
   6   4   7       16.94       18.57      6.02 o 
   7   4   7      409.06      432.71     17.28 o 
  -7   5   7       14.85       14.68      6.69 o 
  -6   5   7      546.28      523.08     21.05 o 
  -5   5   7      179.04      198.18     20.46 o 
  -4   5   7     2590.19     2456.16     73.89 o 
  -3   5   7      898.36      813.14     23.53 o 
  -2   5   7      708.54      720.94     17.88 o 
  -1   5   7      558.39      556.84     12.42 o 
   0   5   7     1798.59     1649.63     31.07 o 
   1   5   7      786.15      715.57     14.48 o 
   2   5   7      423.27      397.62      9.89 o 
   3   5   7      133.19      134.75      6.01 o 
   4   5   7      515.59      534.47     20.02 o 
   5   5   7      358.73      363.31     21.34 o 
   6   5   7       54.78       47.31      7.29 o 
   7   5   7       28.22       43.76      8.50 o 
  -7   6   7        6.42        7.79      6.08 o 
  -6   6   7      257.61      220.33     13.66 o 
  -5   6   7      256.62      251.71     13.49 o 
  -4   6   7      822.63      768.57     30.49 o 
  -3   6   7      320.53      328.60     12.82 o 
  -2   6   7     1611.40     1546.64     33.54 o 
  -1   6   7        0.46       -2.04      2.04 o 
   0   6   7     2389.52     2533.49     46.22 o 
   1   6   7      315.09      279.78      8.24 o 
   2   6   7      390.10      343.19      9.09 o 
   3   6   7      423.65      416.25     12.48 o 
   4   6   7       92.92       70.89      7.92 o 
   5   6   7        0.17        3.73      3.82 o 
   6   6   7       14.48       10.74      5.15 o 
   7   6   7       47.88       45.76     17.00 o 
  -7   7   7      598.14      593.96     24.15 o 
  -6   7   7       14.52       19.71      6.35 o 
  -5   7   7      663.45      676.88     23.76 o 
  -4   7   7      489.72      466.74     17.79 o 
  -3   7   7      459.56      434.75     11.95 o 
  -2   7   7     1223.15     1192.91     24.07 o 
  -1   7   7     1162.11     1029.89     18.93 o 
   0   7   7      138.80      110.98      4.36 o 
   1   7   7        1.26        1.79      1.79 o 
   2   7   7       46.85       47.38      4.06 o 
   3   7   7       13.68       23.18      4.47 o 
   4   7   7      137.74      119.39     14.96 o 
   5   7   7      184.77      191.60     10.79 o 
   6   7   7       24.14       35.70     10.70 o 
   7   7   7       76.24       82.93     21.83 o 
  -7   8   7       14.76        6.80      6.73 o 
  -6   8   7      175.90      201.61     13.72 o 
  -5   8   7      102.99       98.63     10.21 o 
  -4   8   7      134.36      131.58      8.36 o 
  -3   8   7     2210.78     2021.65     38.65 o 
  -2   8   7     1013.00      951.99     18.24 o 
  -1   8   7      572.84      501.72     10.88 o 
   0   8   7      122.75      105.53      4.29 o 
   1   8   7      238.04      232.69      7.75 o 
   2   8   7       90.88       96.32      5.52 o 
   3   8   7      530.76      473.55     15.49 o 
   4   8   7       30.33       22.67      5.21 o 
   5   8   7      230.90      213.99     16.15 o 
   6   8   7        0.51       10.81     11.24 o 
  -7   9   7      656.81      737.21     49.11 o 
  -6   9   7      317.91      313.52     16.40 o 
  -5   9   7       53.42       60.36      8.41 o 
  -4   9   7       14.55       10.69      3.67 o 
  -3   9   7      414.00      349.74     14.84 o 
  -2   9   7     1277.85     1235.89     22.86 o 
  -1   9   7      404.67      391.62      9.42 o 
   0   9   7        1.17        2.69      1.74 o 
   1   9   7      460.01      498.46     14.90 o 
   2   9   7        3.07        5.57      2.94 o 
   3   9   7       62.58       67.97     10.11 o 
   4   9   7      360.85      331.94     13.67 o 
   5   9   7      183.15      182.62     10.93 o 
   6   9   7       43.41       41.76      6.73 o 
  -6  10   7       42.37       33.71      7.72 o 
  -5  10   7      874.61      860.40     28.28 o 
  -4  10   7      393.03      366.92     13.32 o 
  -3  10   7      221.79      182.84      7.56 o 
  -2  10   7       12.30        6.34      2.69 o 
  -1  10   7       13.32       21.74      2.86 o 
   0  10   7      217.72      219.51      7.51 o 
   1  10   7      740.82      698.28     19.10 o 
   2  10   7      488.55      448.83     14.60 o 
   3  10   7        1.25        0.71      3.22 o 
   4  10   7      109.72       87.99      8.42 o 
   5  10   7        0.38        1.63      4.69 o 
   6  10   7        9.26       15.97      5.13 o 
  -6  11   7      348.14      330.44     17.18 o 
  -5  11   7      100.07      120.46     11.35 o 
  -4  11   7      601.13      571.63     17.73 o 
  -3  11   7      293.14      279.72     12.43 o 
  -2  11   7      263.33      242.85      7.65 o 
  -1  11   7      581.01      566.77     12.59 o 
   0  11   7      607.06      584.00     15.32 o 
   1  11   7      176.67      186.44      8.78 o 
   2  11   7     1285.94     1172.25     29.48 o 
   3  11   7      165.42      151.65      9.31 o 
   4  11   7      388.06      343.71     14.38 o 
   5  11   7       20.34       17.35      6.49 o 
   6  11   7       68.10       55.07      6.96 o 
  -6  12   7       20.33       16.86      7.69 o 
  -5  12   7      288.79      293.82     15.38 o 
  -4  12   7        7.82       15.50      5.31 o 
  -3  12   7      425.70      434.31     14.52 o 
  -2  12   7       25.89       20.84      3.38 o 
  -1  12   7        1.53       -0.81      2.91 o 
   0  12   7        2.39        0.92      2.67 o 
   1  12   7      191.43      170.30      8.81 o 
   2  12   7      933.86      840.73     23.21 o 
   3  12   7      169.41      157.40      9.88 o 
   4  12   7        3.78        9.72      4.72 o 
   5  12   7        0.57        5.32      4.56 o 
   6  12   7      165.64      178.19     11.51 o 
  -6  13   7      959.43      959.35     32.37 o 
  -5  13   7        8.02       -0.08      5.39 o 
  -4  13   7      219.71      195.57     10.21 o 
  -3  13   7      450.52      443.35     14.91 o 
  -2  13   7       93.62       97.29      6.25 o 
  -1  13   7      185.90      168.23      7.53 o 
   0  13   7      222.10      207.50      8.06 o 
   1  13   7      386.09      365.43     13.41 o 
   2  13   7      338.57      314.47     13.51 o 
   3  13   7       82.29       81.36      8.17 o 
   4  13   7        4.50        5.73      4.90 o 
   5  13   7       55.67       56.52     11.53 o 
   6  13   7       15.39        7.06      8.65 o 
  -6  14   7        6.81        9.35      9.14 o 
  -5  14   7       38.96       31.02      7.53 o 
  -4  14   7      130.41      140.26     10.25 o 
  -3  14   7      311.44      300.96     12.25 o 
  -2  14   7       51.87       44.22      6.78 o 
  -1  14   7      397.24      401.56     11.99 o 
   0  14   7        0.15       -3.29      3.52 o 
   1  14   7      160.84      138.07      9.19 o 
   2  14   7      151.33      150.32      9.49 o 
   3  14   7      146.41      123.13      9.58 o 
   4  14   7        1.64       -3.85      3.85 o 
   5  14   7       38.73       58.09      8.08 o 
  -5  15   7       57.46       51.10      8.61 o 
  -4  15   7        6.64       -0.67      5.28 o 
  -3  15   7      844.94      821.95     26.67 o 
  -2  15   7       12.05        9.58      8.71 o 
  -1  15   7      953.16      936.66     21.48 o 
   0  15   7      450.45      451.98     15.40 o 
   1  15   7       80.14       84.26      7.62 o 
   2  15   7      151.30      160.31      9.95 o 
   3  15   7        2.10        9.88      4.74 o 
   4  15   7       10.03       10.89      5.24 o 
   5  15   7        0.87        8.88      4.69 o 
  -5  16   7       19.84       -2.53      7.93 o 
  -4  16   7      200.52      239.80     28.33 o 
  -3  16   7      317.99      296.48     14.84 o 
  -2  16   7       82.18       75.74     13.22 o 
  -1  16   7       18.30       16.80      5.01 o 
   0  16   7      851.31      818.90     23.17 o 
   1  16   7      292.48      292.36     21.38 o 
   2  16   7      437.31      419.59     15.78 o 
   3  16   7      129.62      113.69      9.62 o 
   4  16   7      217.80      212.92     12.22 o 
   5  16   7        1.71        5.47      5.80 o 
  -5  17   7       87.27       97.91     14.05 o 
  -4  17   7        4.54       24.03     15.43 o 
  -3  17   7       91.15       84.14      9.81 o 
  -2  17   7      954.65      965.19     36.08 o 
  -1  17   7      567.80      572.81     17.76 o 
   0  17   7        2.64        6.39      4.08 o 
   1  17   7       39.45       35.59      7.14 o 
   2  17   7      158.55      157.85     12.39 o 
   3  17   7        0.63       -0.45      4.70 o 
   4  17   7     1247.93     1199.72     34.08 o 
   5  17   7      206.09      219.55     19.76 o 
  -4  18   7      128.18      124.44     12.29 o 
  -3  18   7       82.44       81.42      9.98 o 
  -2  18   7       45.76       44.14     10.35 o 
  -1  18   7      248.05      262.88     20.09 o 
   0  18   7        0.43       -0.36      4.03 o 
   1  18   7       34.20       49.18     10.38 o 
   2  18   7      501.22      481.81     20.14 o 
   3  18   7      142.08      154.27     12.75 o 
   4  18   7      100.38      101.39      9.91 o 
  -4  19   7        6.37       -2.24      7.08 o 
  -3  19   7      149.97      120.74     11.93 o 
  -2  19   7      310.88      262.26     14.11 o 
  -1  19   7       75.81       83.78      9.89 o 
   0  19   7      131.84      134.64     13.61 o 
   1  19   7       41.76       54.87     13.72 o 
   2  19   7       83.64       85.30      8.62 o 
   3  19   7      230.46      214.28     14.63 o 
   4  19   7        4.08       17.82      9.16 o 
  -4  20   7      146.30      162.51     20.23 o 
  -3  20   7        1.22       -8.81      8.81 o 
  -2  20   7       34.67       29.71      7.95 o 
  -1  20   7      173.42      180.50     13.29 o 
   0  20   7        0.01       16.65      9.24 o 
   1  20   7       92.29      130.87     12.55 o 
   2  20   7      127.61      144.12     10.70 o 
   3  20   7       37.08       32.65      9.63 o 
  -3  21   7        4.24        3.65      6.56 o 
  -2  21   7      131.83      135.53     38.93 o 
  -1  21   7      531.72      477.85     25.99 o 
   0  21   7       48.33       72.46     15.66 o 
   1  21   7       13.50       23.03      5.83 o 
   2  21   7        2.55       12.71      4.65 o 
   3  21   7       15.80       28.10     10.33 o 
  -2  22   7        0.23       -2.43      7.20 o 
  -1  22   7       15.46       34.85     13.12 o 
   0  22   7       33.32       50.61     20.70 o 
   1  22   7       17.13        7.23      5.89 o 
   2  22   7       10.72       19.73      6.63 o 
  -1  23   7        0.26       23.61     10.97 o 
   0  23   7        0.35       16.58      8.07 o 
   1  23   7        1.67        6.35      7.56 o 
  -7   0   8      221.16      222.04     29.54 o 
  -6   0   8       90.83       69.66     17.17 o 
  -5   0   8      973.18      943.87     52.36 o 
  -4   0   8      126.25      109.99     17.05 o 
  -3   0   8     4256.91     4261.25    166.58 o 
  -2   0   8       58.42       82.20     12.50 o 
  -1   0   8     1815.81     1908.00     77.67 o 
   0   0   8     3918.18     3834.86     87.82 o 
   1   0   8     3224.75     3173.36     73.38 o 
   2   0   8     4176.00     4241.17     97.13 o 
   3   0   8      978.19      984.85     35.72 o 
   4   0   8       42.39       38.51      7.63 o 
   5   0   8     1115.12     1111.85     42.02 o 
   6   0   8      505.82      504.06     39.68 o 
   7   0   8       55.06       43.69     19.88 o 
  -7   1   8       18.15       14.86      8.86 o 
  -6   1   8       79.07       62.43     12.79 o 
  -5   1   8      163.77      174.41     16.77 o 
  -4   1   8      409.35      404.11     20.54 o 
  -3   1   8      495.92      503.61     21.26 o 
  -2   1   8       39.02       24.61      5.00 o 
  -1   1   8      327.53      391.64     12.47 o 
   0   1   8      164.64      192.19      5.74 o 
   1   1   8     1398.20     1473.65     25.56 o 
   2   1   8     2613.79     2561.26     42.73 o 
   3   1   8      105.71      113.13      5.83 o 
   4   1   8       23.87       19.36      5.24 o 
   5   1   8      166.91      172.10     10.89 o 
   6   1   8      276.97      295.77     14.78 o 
   7   1   8       79.02       45.51     21.33 o 
  -7   2   8       11.04       12.82      8.97 o 
  -6   2   8      189.49      208.12     17.10 o 
  -5   2   8      224.20      241.42     16.85 o 
  -4   2   8     2411.07     2285.36     69.96 o 
  -3   2   8        0.44       -2.93      2.93 o 
  -2   2   8     1289.65     1309.65     41.26 o 
  -1   2   8      672.83      623.30     15.48 o 
   0   2   8      701.87      874.07     15.27 o 
   1   2   8       39.83       49.75      3.43 o 
   2   2   8      160.62      184.85      6.33 o 
   3   2   8       22.43       25.99      3.37 o 
   4   2   8      532.52      565.26     16.27 o 
   5   2   8       11.07        6.46      3.44 o 
   6   2   8      390.84      375.21     17.85 o 
  -7   3   8       29.14       35.45      8.28 o 
  -6   3   8      203.53      190.01     18.09 o 
  -5   3   8       74.26       73.16     23.34 o 
  -4   3   8       32.49       35.82      8.42 o 
  -3   3   8      777.93      779.52     29.15 o 
  -2   3   8     1861.69     1666.58     41.15 o 
  -1   3   8      699.10      684.66     16.74 o 
   0   3   8      505.06      415.75      9.25 o 
   1   3   8        0.31        1.89      1.47 o 
   2   3   8      118.09      141.52      5.70 o 
   3   3   8      923.28      952.10     19.73 o 
   4   3   8      658.76      631.00     15.15 o 
   5   3   8      182.04      193.19     13.35 o 
   6   3   8        3.59        7.34      4.76 o 
  -7   4   8      113.53      148.52     13.86 o 
  -6   4   8       67.00       58.16     11.23 o 
  -5   4   8        9.76        5.60      6.58 o 
  -4   4   8        7.91        2.99      5.81 o 
  -3   4   8      148.81      136.69     11.58 o 
  -2   4   8      289.15      294.87     11.01 o 
  -1   4   8     3377.12     3577.79     64.00 o 
   0   4   8      188.86      198.96      6.39 o 
   1   4   8      292.49      301.51      7.01 o 
   2   4   8        3.01        1.72      2.09 o 
   3   4   8       86.82      111.23      6.13 o 
   4   4   8      371.27      384.47     12.42 o 
   5   4   8       22.45       25.73      5.73 o 
   6   4   8       23.74       27.68      7.21 o 
  -7   5   8       13.51       11.75      6.89 o 
  -6   5   8       64.33       66.71      8.97 o 
  -5   5   8      544.71      549.82     44.28 o 
  -4   5   8     1010.71      956.57     36.01 o 
  -3   5   8      269.37      260.12     14.44 o 
  -2   5   8       61.83       71.94      8.60 o 
  -1   5   8       27.74       28.66      2.81 o 
   0   5   8      736.39      766.76     16.37 o 
   1   5   8       95.64      122.39      5.11 o 
   2   5   8      566.51      559.55     12.83 o 
   3   5   8       20.72       22.90      3.60 o 
   4   5   8      166.79      179.07      8.56 o 
   5   5   8        7.91        0.02      4.18 o 
   6   5   8       63.60       78.79      8.75 o 
   7   5   8       64.46       40.26     17.69 o 
  -7   6   8       25.78       22.71      7.62 o 
  -6   6   8        2.42       -1.96      5.00 o 
  -5   6   8      134.26      120.20     11.30 o 
  -4   6   8      197.92      178.11     14.69 o 
  -3   6   8     2165.47     2118.04     52.70 o 
  -2   6   8      375.92      367.96     11.56 o 
  -1   6   8      441.87      391.93      9.96 o 
   0   6   8      474.61      430.78     10.70 o 
   1   6   8     3106.36     3183.68     58.70 o 
   2   6   8      501.10      486.15     11.73 o 
   3   6   8      266.02      228.40      9.15 o 
   4   6   8      772.26      746.75     19.46 o 
   5   6   8      339.77      327.43     15.90 o 
   6   6   8       22.39        5.74      5.09 o 
  -7   7   8      137.39      168.95     14.74 o 
  -6   7   8      350.06      356.67     19.56 o 
  -5   7   8      428.55      441.19     18.67 o 
  -4   7   8        8.02        2.44      4.75 o 
  -3   7   8      175.71      163.83      8.45 o 
  -2   7   8      276.39      295.30     10.45 o 
  -1   7   8       39.45       47.70      3.97 o 
   0   7   8     1141.48     1142.98     20.70 o 
   1   7   8      159.06      177.68      6.83 o 
   2   7   8      280.88      275.24      8.99 o 
   3   7   8     1915.38     1718.93     36.17 o 
   4   7   8      200.30      183.25      8.78 o 
   5   7   8      108.49      113.80     12.98 o 
   6   7   8       41.78       40.41      8.79 o 
  -6   8   8       80.78       71.45      9.65 o 
  -5   8   8      407.94      380.10     17.32 o 
  -4   8   8      333.87      357.72     13.06 o 
  -3   8   8      342.47      334.58     10.52 o 
  -2   8   8      224.29      217.63      7.90 o 
  -1   8   8      149.47      118.68      4.99 o 
   0   8   8      203.43      180.41      5.76 o 
   1   8   8      132.49      124.05      6.93 o 
   2   8   8      125.10      123.41      9.19 o 
   3   8   8      843.22      784.48     22.04 o 
   4   8   8        5.18        1.83      4.10 o 
   5   8   8       13.75       14.32      5.20 o 
   6   8   8        5.53        9.33      4.22 o 
  -6   9   8       72.35       69.82      9.73 o 
  -5   9   8      355.98      334.77     16.34 o 
  -4   9   8       31.36       36.13      5.33 o 
  -3   9   8      146.62      126.99      7.06 o 
  -2   9   8       87.41       92.12      7.45 o 
  -1   9   8      142.25      137.73      5.46 o 
   0   9   8      642.33      675.40     13.77 o 
   1   9   8      786.72      721.43     16.97 o 
   2   9   8     1653.17     1523.11     36.03 o 
   3   9   8      166.61      164.61      9.21 o 
   4   9   8        6.88       10.74      4.85 o 
   5   9   8       37.14       38.86      6.59 o 
   6   9   8        3.80        7.06      4.84 o 
  -6  10   8      129.60      158.67     13.91 o 
  -5  10   8      126.18      130.23     13.11 o 
  -4  10   8       27.96       28.63      6.48 o 
  -3  10   8      802.09      774.25     18.25 o 
  -2  10   8     1910.63     1872.01     36.09 o 
  -1  10   8      831.11      789.19     16.03 o 
   0  10   8     2098.95     2034.11     34.99 o 
   1  10   8       92.56       83.36      6.92 o 
   2  10   8       12.32        6.32      4.45 o 
   3  10   8       54.88       42.26      7.10 o 
   4  10   8       53.47       39.26      6.38 o 
   5  10   8       96.18       84.19      8.65 o 
   6  10   8       93.38      103.75     17.83 o 
  -6  11   8       49.04       41.28      8.67 o 
  -5  11   8      144.99      151.65     12.90 o 
  -4  11   8      893.12      888.61     28.27 o 
  -3  11   8     1189.79     1140.64     24.70 o 
  -2  11   8      157.41      139.62      6.89 o 
  -1  11   8       15.97       15.41      3.09 o 
   0  11   8      593.79      546.47     14.84 o 
   1  11   8     1457.26     1377.61     33.08 o 
   2  11   8      205.58      213.26      9.96 o 
   3  11   8      615.03      521.38     17.48 o 
   4  11   8      177.23      161.20     10.60 o 
   5  11   8      150.31      136.52     12.64 o 
   6  11   8       27.93       32.49      7.85 o 
  -6  12   8       16.82        1.74      7.76 o 
  -5  12   8       72.75       48.49      8.55 o 
  -4  12   8       58.29       54.27      8.07 o 
  -3  12   8       92.10       85.24      7.39 o 
  -2  12   8     1876.50     1755.05     34.65 o 
  -1  12   8     1150.86     1071.04     20.76 o 
   0  12   8        0.01       -1.15      3.50 o 
   1  12   8      168.13      146.19      8.40 o 
   2  12   8        0.85        1.33      3.46 o 
   3  12   8        3.05        4.50      3.61 o 
   4  12   8      294.60      261.30     14.75 o 
   5  12   8      144.85      165.40     13.36 o 
   6  12   8        3.00       10.03      8.24 o 
  -6  13   8      511.62      527.07     27.92 o 
  -5  13   8      269.91      265.12     15.20 o 
  -4  13   8       37.46       34.01      7.32 o 
  -3  13   8      166.02      152.31      8.95 o 
  -2  13   8     1222.99     1188.42     25.33 o 
  -1  13   8      722.98      657.30     16.28 o 
   0  13   8      533.77      515.34     16.29 o 
   1  13   8      142.33      127.49      8.58 o 
   2  13   8      280.52      270.80     13.32 o 
   3  13   8      408.20      403.13     15.37 o 
   4  13   8        4.57        0.76      3.28 o 
   5  13   8      402.90      366.16     18.54 o 
  -5  14   8        0.12        2.39      5.74 o 
  -4  14   8       20.01       12.30      5.92 o 
  -3  14   8       41.05       41.06      5.97 o 
  -2  14   8      264.84      248.39     10.52 o 
  -1  14   8        1.74       -3.10      3.77 o 
   0  14   8        8.41       16.88      4.70 o 
   1  14   8       63.79       68.94      7.06 o 
   2  14   8        1.17        1.66      3.70 o 
   3  14   8      615.61      549.77     18.83 o 
   4  14   8      195.68      191.24     13.02 o 
   5  14   8       33.35       19.90      5.51 o 
  -5  15   8        4.79       -0.32      5.94 o 
  -4  15   8      416.58      423.99     18.42 o 
  -3  15   8      100.62      111.94     10.49 o 
  -2  15   8       99.95       98.33     10.38 o 
  -1  15   8      855.12      839.35     20.11 o 
   0  15   8      136.92      143.26      9.34 o 
   1  15   8      457.06      429.91     15.50 o 
   2  15   8      214.22      208.96     10.81 o 
   3  15   8       43.82       49.90      6.73 o 
   4  15   8       66.92       54.62      9.00 o 
   5  15   8       28.49       34.01      6.36 o 
  -5  16   8        1.63       -4.56      7.07 o 
  -4  16   8        3.58       -0.93      6.57 o 
  -3  16   8       45.43       33.42      7.17 o 
  -2  16   8       17.50        4.91      5.83 o 
  -1  16   8        1.52       -1.71      3.63 o 
   0  16   8      246.89      249.98     11.63 o 
   1  16   8      143.31      142.97      9.46 o 
   2  16   8       71.49       75.10      7.86 o 
   3  16   8        4.89       11.56      6.44 o 
   4  16   8       73.79       53.48     10.70 o 
   5  16   8       35.39       32.90     10.26 o 
  -5  17   8      193.84      195.14     39.77 o 
  -4  17   8      103.70       78.67     12.70 o 
  -3  17   8      160.31      132.56     12.03 o 
  -2  17   8        6.11        9.24      5.75 o 
  -1  17   8      479.93      420.97     22.38 o 
   0  17   8      166.29      161.53     10.09 o 
   1  17   8        0.76        2.45      4.22 o 
   2  17   8      233.29      213.90     11.62 o 
   3  17   8       26.57       33.20      6.42 o 
   4  17   8       24.98       22.27      6.07 o 
  -4  18   8      137.81      120.31     15.06 o 
  -3  18   8        4.61       -0.45      5.97 o 
  -2  18   8       18.14       40.02     17.77 o 
  -1  18   8      230.17      194.02     15.73 o 
   0  18   8      121.29      130.29     10.22 o 
   1  18   8        0.99        2.99      4.41 o 
   2  18   8        0.29        3.75      4.24 o 
   3  18   8       36.91       37.82      6.62 o 
   4  18   8       34.43       26.25     11.45 o 
  -4  19   8       31.46       18.43      9.43 o 
  -3  19   8       51.29       51.51     17.99 o 
  -2  19   8       35.46       46.01      9.41 o 
  -1  19   8       17.80       15.79      8.29 o 
   0  19   8        0.35       10.16      5.87 o 
   1  19   8      104.57      116.80      9.95 o 
   2  19   8       26.49       30.60      5.99 o 
   3  19   8       19.25       17.46      7.17 o 
   4  19   8       12.16        9.75      8.74 o 
  -3  20   8       79.57       88.09     12.22 o 
  -2  20   8      309.81      333.17     48.37 o 
  -1  20   8       21.92       23.30     14.69 o 
   0  20   8      179.41      170.87     12.74 o 
   1  20   8       29.08       19.83      6.02 o 
   2  20   8       94.17       82.38      8.58 o 
   3  20   8        4.24        9.19      5.97 o 
  -3  21   8       76.01       68.81     12.07 o 
  -2  21   8        0.44       39.11     34.21 o 
  -1  21   8       12.23       27.08     10.82 o 
   0  21   8        4.43        7.70      6.53 o 
   1  21   8       59.21       39.59     10.61 o 
   2  21   8      166.50      160.02     15.98 o 
  -2  22   8        6.00       15.94     12.79 o 
  -1  22   8      277.81      282.39     23.51 o 
   0  22   8        5.08       12.82      6.64 o 
   1  22   8        3.79        9.99      7.33 o 
   2  22   8      114.83      100.20     14.42 o 
   0  23   8       38.72       64.70     17.25 o 
  -7   1   9      213.13      233.73     35.18 o 
  -6   1   9      129.44      138.73     16.08 o 
  -5   1   9       83.77       74.43     11.54 o 
  -4   1   9      702.37      728.60     30.22 o 
  -3   1   9        5.45        6.46      3.45 o 
  -2   1   9      762.07      712.40     26.52 o 
  -1   1   9      928.71      878.11     20.68 o 
   0   1   9      130.02      172.83      7.33 o 
   1   1   9      100.92      130.70      6.01 o 
   2   1   9      413.78      458.52     10.22 o 
   3   1   9      201.21      203.71      9.74 o 
   4   1   9       72.28       64.14      6.39 o 
   5   1   9     1489.25     1494.46     35.91 o 
   6   1   9       23.03       44.43      7.72 o 
  -7   2   9       31.02       23.58     10.02 o 
  -6   2   9      104.14      111.91     15.54 o 
  -5   2   9       86.52       95.63     12.97 o 
  -4   2   9      459.10      440.84     35.18 o 
  -3   2   9     3088.14     2854.47     83.15 o 
  -2   2   9     1307.07     1286.85     41.59 o 
  -1   2   9       37.15       32.76      3.73 o 
   0   2   9       14.37       10.90      2.02 o 
   1   2   9      403.91      392.74      8.61 o 
   2   2   9      139.88      127.19      5.69 o 
   3   2   9      433.13      406.62     10.88 o 
   4   2   9      516.11      507.15     15.53 o 
   5   2   9      572.45      518.74     19.18 o 
   6   2   9      319.26      284.39     14.47 o 
  -7   3   9       43.55       36.03      8.55 o 
  -6   3   9       50.47       44.33     10.49 o 
  -5   3   9      115.03      111.41     13.96 o 
  -4   3   9       29.52       10.97      6.93 o 
  -3   3   9      298.21      309.63     16.50 o 
  -2   3   9       50.10       49.51      4.90 o 
  -1   3   9      576.40      532.13     14.19 o 
   0   3   9      300.39      266.88      6.71 o 
   1   3   9        3.58        9.27      2.36 o 
   2   3   9        3.15       -0.16      2.27 o 
   3   3   9      691.34      694.63     15.82 o 
   4   3   9      589.78      576.62     16.87 o 
   5   3   9      104.09       98.59     13.86 o 
   6   3   9       36.84       35.27      6.92 o 
  -7   4   9       13.56       15.87      6.99 o 
  -6   4   9        0.19       10.26      8.08 o 
  -5   4   9      488.45      470.01     24.66 o 
  -4   4   9      782.22      766.12     31.51 o 
  -3   4   9      425.96      395.15     19.22 o 
  -2   4   9     1128.34     1108.29     25.78 o 
  -1   4   9      868.84      779.21     19.04 o 
   0   4   9      171.69      148.46      5.86 o 
   1   4   9      391.56      349.11      7.96 o 
   2   4   9     1158.78     1115.48     21.95 o 
   3   4   9        8.19        5.73      2.92 o 
   4   4   9      103.57      112.14      9.51 o 
   5   4   9       30.92       17.75      5.87 o 
   6   4   9      122.36      117.01     10.85 o 
  -7   5   9      141.76      142.24     13.62 o 
  -6   5   9      494.04      474.23     28.44 o 
  -5   5   9       30.90       18.37      8.52 o 
  -4   5   9       11.85       17.64      7.32 o 
  -3   5   9      115.19      123.99     12.56 o 
  -2   5   9        4.05        4.03      2.90 o 
  -1   5   9      890.48      876.09     18.61 o 
   0   5   9     3475.52     3449.63     62.43 o 
   1   5   9     1761.49     1661.78     32.34 o 
   2   5   9      461.57      444.71     11.30 o 
   3   5   9     1262.72     1222.64     24.57 o 
   4   5   9        1.64        4.97      3.37 o 
   5   5   9       20.03       25.89      6.44 o 
   6   5   9      200.05      184.62     12.04 o 
  -6   6   9        1.88        3.63      5.73 o 
  -5   6   9      636.83      674.82     30.75 o 
  -4   6   9      662.29      630.62     28.06 o 
  -3   6   9     1046.59      977.11     28.59 o 
  -2   6   9      218.57      214.08      8.97 o 
  -1   6   9      601.98      608.84     14.12 o 
   0   6   9     1038.67      943.78     19.93 o 
   1   6   9      451.14      390.66     11.14 o 
   2   6   9     1108.82     1090.35     21.77 o 
   3   6   9     1016.98     1016.41     23.92 o 
   4   6   9      524.22      458.42     14.41 o 
   5   6   9        0.12        1.44      3.95 o 
   6   6   9        0.97       -0.77      4.38 o 
  -6   7   9       32.99       26.29      7.18 o 
  -5   7   9       75.63       80.18      9.69 o 
  -4   7   9        7.22        2.66      6.62 o 
  -3   7   9       51.71       72.24      9.35 o 
  -2   7   9     2730.80     2627.82     54.84 o 
  -1   7   9     1682.52     1580.68     30.95 o 
   0   7   9      108.92      118.77      4.79 o 
   1   7   9       47.04       42.14      4.14 o 
   2   7   9       92.14       82.54      5.86 o 
   3   7   9       42.50       47.99      5.43 o 
   4   7   9      544.81      485.08     14.99 o 
   5   7   9      506.25      458.94     24.04 o 
   6   7   9       14.26       22.49      5.92 o 
  -6   8   9      124.49      148.01     13.36 o 
  -5   8   9      129.42      130.37     12.02 o 
  -4   8   9      190.81      183.11      9.91 o 
  -3   8   9       47.53       65.46      6.47 o 
  -2   8   9       16.27       23.86      4.05 o 
  -1   8   9      103.33       93.97      4.84 o 
   0   8   9     2206.92     2075.47     35.45 o 
   1   8   9      429.22      391.45     11.24 o 
   2   8   9       42.81       34.48      5.24 o 
   3   8   9       12.43       19.03      7.65 o 
   4   8   9      671.25      667.23     20.82 o 
   5   8   9       50.79       46.24     11.26 o 
   6   8   9      118.77      120.84     12.59 o 
  -6   9   9       58.08       59.38      9.55 o 
  -5   9   9      711.04      699.43     25.33 o 
  -4   9   9        0.01       -3.53      3.53 o 
  -3   9   9      106.13       96.29      7.62 o 
  -2   9   9      185.16      170.27      7.39 o 
  -1   9   9      146.37      152.80      6.04 o 
   0   9   9        0.16        5.12      3.24 o 
   1   9   9       25.15       28.07      3.98 o 
   2   9   9        0.00        2.29      4.38 o 
   3   9   9       94.62       81.70      7.64 o 
   4   9   9      104.17      112.09      8.71 o 
   5   9   9        8.26        8.47      4.56 o 
   6   9   9        1.11        8.94      4.56 o 
  -6  10   9        1.74       -1.54      6.02 o 
  -5  10   9        1.97       10.41      6.03 o 
  -4  10   9      191.06      183.05     11.86 o 
  -3  10   9      186.27      174.50     13.38 o 
  -2  10   9     1134.35     1113.05     23.77 o 
  -1  10   9     1662.51     1619.78     29.08 o 
   0  10   9       14.69       10.71      5.01 o 
   1  10   9      998.40     1026.96     22.95 o 
   2  10   9      761.21      789.13     22.17 o 
   3  10   9        4.17        5.97      4.15 o 
   4  10   9      137.94      135.42      9.91 o 
   5  10   9        1.65        1.04      3.30 o 
   6  10   9       51.42       55.54     19.29 o 
  -6  11   9      784.87      843.19     34.07 o 
  -5  11   9      222.33      241.71     14.67 o 
  -4  11   9        0.23       -4.64      4.64 o 
  -3  11   9      198.91      193.43      8.54 o 
  -2  11   9       41.70       45.64      8.11 o 
  -1  11   9      101.32      104.16      5.40 o 
   0  11   9      133.45      128.14      8.07 o 
   1  11   9      706.79      708.63     20.25 o 
   2  11   9      102.00      123.51      8.56 o 
   3  11   9       87.43       83.38      7.92 o 
   4  11   9      115.68      141.82     10.21 o 
   5  11   9        0.19        4.49      4.37 o 
   6  11   9       24.26       26.63     15.32 o 
  -6  12   9      254.98      260.47     17.56 o 
  -5  12   9        4.62        5.29      6.05 o 
  -4  12   9      236.24      216.94     13.66 o 
  -3  12   9      264.56      247.76     10.99 o 
  -2  12   9      288.05      292.78     10.01 o 
  -1  12   9       58.63       60.42      5.02 o 
   0  12   9      837.45      855.42     23.12 o 
   1  12   9      215.57      178.84      9.33 o 
   2  12   9       23.05       13.39      4.75 o 
   3  12   9      256.16      247.82     11.78 o 
   4  12   9        0.40        4.64      4.45 o 
   5  12   9      114.98      110.83     10.54 o 
  -5  13   9      153.02      159.42     13.88 o 
  -4  13   9       73.82       73.66      9.24 o 
  -3  13   9      405.63      411.36     18.16 o 
  -2  13   9       35.24       40.69      4.98 o 
  -1  13   9       62.17       58.60      6.03 o 
   0  13   9     2070.53     2004.03     45.89 o 
   1  13   9      152.83      167.82     10.85 o 
   2  13   9      243.57      219.82     10.94 o 
   3  13   9      236.16      217.42     11.23 o 
   4  13   9       10.13       14.54      5.24 o 
   5  13   9        2.56        8.54      5.08 o 
  -5  14   9      770.08      791.10     28.35 o 
  -4  14   9      141.60      148.02     12.61 o 
  -3  14   9      383.13      368.81     14.03 o 
  -2  14   9       12.44       20.56      6.45 o 
  -1  14   9      931.40      931.26     24.15 o 
   0  14   9      143.36      124.58      8.95 o 
   1  14   9      321.34      340.54     13.53 o 
   2  14   9      174.35      211.90     18.44 o 
   3  14   9      131.52      126.11      9.90 o 
   4  14   9        4.95        2.40      4.38 o 
   5  14   9       52.17       53.92      7.35 o 
  -5  15   9      235.19      270.65     16.39 o 
  -4  15   9      102.09       94.98     10.42 o 
  -3  15   9        4.20        2.26      7.02 o 
  -2  15   9      260.57      248.75     28.92 o 
  -1  15   9      172.74      172.81     11.10 o 
   0  15   9      127.91      142.07      9.78 o 
   1  15   9        0.25        9.74      4.48 o 
   2  15   9       78.06       70.34     13.08 o 
   3  15   9       46.41       48.11      8.43 o 
   4  15   9       13.11       13.28      5.53 o 
   5  15   9        3.74        9.21      8.71 o 
  -5  16   9        0.21       -7.35      7.35 o 
  -4  16   9      158.11      151.40     16.41 o 
  -3  16   9      369.22      360.63     16.71 o 
  -2  16   9       33.06       43.79     11.68 o 
  -1  16   9      692.38      701.00     24.43 o 
   0  16   9       55.43       54.89      7.05 o 
   1  16   9      103.58      118.75      9.21 o 
   2  16   9       28.69       33.81      6.32 o 
   3  16   9      183.03      171.71     11.22 o 
   4  16   9       42.68       44.11      6.73 o 
  -4  17   9       61.04       54.60     10.98 o 
  -3  17   9       20.78       27.53      8.65 o 
  -2  17   9      131.78      150.24     20.89 o 
  -1  17   9      679.71      685.56     25.45 o 
   0  17   9      121.92      118.06      9.54 o 
   1  17   9       44.07       41.22      6.46 o 
   2  17   9       41.21       39.06      6.71 o 
   3  17   9       32.05       15.76      5.08 o 
   4  17   9      438.17      435.64     17.82 o 
  -4  18   9       14.78        2.78     10.88 o 
  -3  18   9      150.47      145.63     15.38 o 
  -2  18   9      889.11      905.41     67.85 o 
  -1  18   9       71.50       74.87     14.01 o 
   0  18   9       24.73       28.17      8.87 o 
   1  18   9      106.92      128.21     10.88 o 
   2  18   9        7.05        9.56      5.13 o 
   3  18   9      323.17      321.50     14.82 o 
   4  18   9      102.99       83.19     13.93 o 
  -3  19   9      165.00      196.22     17.09 o 
  -2  19   9        5.20       16.33      9.03 o 
  -1  19   9       20.56        5.01      8.65 o 
   0  19   9      449.48      425.75     19.37 o 
   1  19   9       41.30       45.39      9.89 o 
   2  19   9       79.81       94.41     13.66 o 
   3  19   9      153.79      151.87     10.39 o 
  -3  20   9        2.82       -7.12      7.12 o 
  -2  20   9        1.22       -1.66      8.48 o 
  -1  20   9       32.74       24.58      9.01 o 
   0  20   9      141.94      127.18     15.25 o 
   1  20   9      334.97      332.50     24.65 o 
   2  20   9      191.32      196.60     12.33 o 
   3  20   9       64.28       89.53     14.28 o 
  -2  21   9       35.86        9.28     25.30 o 
  -1  21   9        2.18        5.47      7.74 o 
   0  21   9       18.13        7.72      8.36 o 
   1  21   9        0.02       14.32      5.58 o 
   2  21   9        4.48       15.44     10.57 o 
  -1  22   9       62.40       82.49     18.83 o 
   0  22   9      111.77      140.94     22.78 o 
   1  22   9       72.27       73.87     14.23 o 
  -7   0  10       74.49       55.94     18.92 o 
  -6   0  10      577.78      578.27     42.36 o 
  -5   0  10      932.82      859.89     51.19 o 
  -4   0  10      278.44      271.80     25.19 o 
  -3   0  10        0.38       13.38      8.46 o 
  -2   0  10      189.38      193.27     17.49 o 
  -1   0  10        8.32        3.84      3.43 o 
   0   0  10     5784.94     5598.79    127.48 o 
   1   0  10     1910.50     1866.12     45.91 o 
   2   0  10       20.39       24.99      3.65 o 
   3   0  10     1895.79     1847.85     61.11 o 
   4   0  10       20.21       16.05     13.98 o 
   5   0  10      174.22      185.13     15.95 o 
   6   0  10       49.00       44.41     11.25 o 
  -7   1  10       38.93       47.01     15.36 o 
  -6   1  10        7.61       -2.53      8.05 o 
  -5   1  10      389.68      439.08     24.25 o 
  -4   1  10      594.92      561.37     26.31 o 
  -3   1  10     2064.94     1974.38     61.64 o 
  -2   1  10        0.82        0.76     11.27 o 
  -1   1  10       63.14       68.29      5.11 o 
   0   1  10      250.40      255.10      8.73 o 
   1   1  10     3914.36     3684.87     60.61 o 
   2   1  10      508.30      497.28     12.85 o 
   3   1  10        8.16        9.10      3.88 o 
   4   1  10       25.08       20.43      4.91 o 
   5   1  10        2.05        1.81      3.54 o 
   6   1  10        1.70       12.21      4.48 o 
  -7   2  10      152.12      161.06     27.28 o 
  -6   2  10       21.06       27.73      9.70 o 
  -5   2  10        0.66       -0.98      6.98 o 
  -4   2  10      955.81      987.87     37.94 o 
  -3   2  10      119.99      116.90     12.55 o 
  -2   2  10     1507.89     1479.82     47.32 o 
  -1   2  10      982.27      973.97     23.07 o 
   0   2  10       13.58        9.93      2.36 o 
   1   2  10      422.29      448.42     11.44 o 
   2   2  10      721.52      743.69     16.20 o 
   3   2  10      619.20      623.23     17.28 o 
   4   2  10      963.91      953.57     24.28 o 
   5   2  10      286.00      266.29     13.21 o 
   6   2  10      134.42      118.32     10.74 o 
  -6   3  10      148.63      146.58     17.66 o 
  -5   3  10        2.82       -4.44      6.62 o 
  -4   3  10       20.70       27.79      7.96 o 
  -3   3  10     1098.43     1147.20     40.51 o 
  -2   3  10       47.19       54.89      8.40 o 
  -1   3  10      437.26      447.82     16.55 o 
   0   3  10     1561.17     1468.79     24.55 o 
   1   3  10       64.78       73.62      4.68 o 
   2   3  10      223.53      197.01      7.28 o 
   3   3  10        0.30       -1.98      2.76 o 
   4   3  10       10.87       14.31      6.26 o 
   5   3  10        8.30       16.43      5.12 o 
   6   3  10      692.10      638.07     23.94 o 
  -6   4  10       67.27       63.70     20.46 o 
  -5   4  10       87.58       74.76     12.24 o 
  -4   4  10      190.99      167.05     16.08 o 
  -3   4  10      404.69      362.20     26.40 o 
  -2   4  10      499.71      519.33     17.94 o 
  -1   4  10      804.68      758.66     19.05 o 
   0   4  10       94.74       85.70      4.76 o 
   1   4  10       22.95       15.56      2.83 o 
   2   4  10     1389.31     1355.94     26.15 o 
   3   4  10      480.95      483.15     12.71 o 
   4   4  10       11.31       27.71      8.99 o 
   5   4  10      296.76      284.57     13.71 o 
   6   4  10      153.90      163.28     15.33 o 
  -6   5  10       24.13       20.42      9.55 o 
  -5   5  10      161.21      200.14     18.76 o 
  -4   5  10      662.65      630.69     28.62 o 
  -3   5  10      112.03       99.13     12.05 o 
  -2   5  10       24.45       29.70      4.88 o 
  -1   5  10       19.87       22.07      3.74 o 
   0   5  10      650.35      622.85     14.55 o 
   1   5  10      135.26      123.92      5.88 o 
   2   5  10      173.75      180.16      7.29 o 
   3   5  10      127.39      151.37      7.24 o 
   4   5  10        7.92        9.39      4.39 o 
   5   5  10        0.25        3.36      4.17 o 
   6   5  10      136.50      127.93     13.57 o 
  -6   6  10       10.46       16.49      6.76 o 
  -5   6  10      657.01      635.67     30.49 o 
  -4   6  10      155.58      155.90     15.83 o 
  -3   6  10        3.25        0.43      4.67 o 
  -2   6  10      514.71      513.06     15.18 o 
  -1   6  10     2107.36     1961.66     42.09 o 
   0   6  10      223.09      208.14      8.83 o 
   1   6  10      204.97      214.46      8.04 o 
   2   6  10      836.69      763.65     16.96 o 
   3   6  10      144.98      173.85     10.84 o 
   4   6  10      121.65      117.11     10.04 o 
   5   6  10       45.03       69.93      8.00 o 
   6   6  10        0.22        6.19      4.24 o 
  -6   7  10        1.73        1.48      5.83 o 
  -5   7  10       10.89       10.91      9.60 o 
  -4   7  10      122.13      134.58     15.55 o 
  -3   7  10     1033.87      950.41     35.52 o 
  -2   7  10     3836.94     3739.94     76.06 o 
  -1   7  10      901.20      847.93     21.26 o 
   0   7  10       34.74       32.06      3.54 o 
   1   7  10      664.41      654.04     16.08 o 
   2   7  10       38.73       30.12      4.28 o 
   3   7  10      283.23      306.70     11.39 o 
   4   7  10        6.29       13.29      4.44 o 
   5   7  10       16.55       30.19      5.39 o 
   6   7  10      108.47      109.71     12.75 o 
  -6   8  10       59.42       48.57     11.32 o 
  -5   8  10        7.72       10.83      6.11 o 
  -4   8  10       52.49       62.45      8.00 o 
  -3   8  10      235.89      238.40     12.83 o 
  -2   8  10        2.76        5.19      4.49 o 
  -1   8  10      151.32      146.09      6.44 o 
   0   8  10      842.56      775.67     20.49 o 
   1   8  10     1455.17     1440.79     29.97 o 
   2   8  10      431.59      378.63     13.61 o 
   3   8  10       35.20       30.06      6.35 o 
   4   8  10      391.05      383.83     15.03 o 
   5   8  10       15.50       22.54      6.90 o 
   6   8  10       31.95       24.15     16.23 o 
  -6   9  10        4.63       -4.58      7.28 o 
  -5   9  10      180.73      197.36     18.06 o 
  -4   9  10     1187.90     1222.62     30.61 o 
  -3   9  10      226.48      208.90     10.25 o 
  -2   9  10      433.58      446.59     12.60 o 
  -1   9  10       25.51       22.33      3.76 o 
   0   9  10      800.69      764.60     25.37 o 
   1   9  10     2868.89     2728.32     52.39 o 
   2   9  10      277.14      273.88     11.42 o 
   3   9  10      130.68      126.78      8.82 o 
   4   9  10        2.60        7.59      5.92 o 
   5   9  10       67.16       56.81      9.11 o 
   6   9  10        0.33       -8.76     13.17 o 
  -6  10  10      106.88      105.12     12.05 o 
  -5  10  10        0.06        1.38      5.64 o 
  -4  10  10      151.48      153.13     10.24 o 
  -3  10  10      528.39      508.40     16.17 o 
  -2  10  10      112.70      119.02      6.69 o 
  -1  10  10       72.48       79.18      5.55 o 
   0  10  10        0.37       -1.97      3.27 o 
   1  10  10        1.24        1.00      3.87 o 
   2  10  10      321.12      318.11     12.71 o 
   3  10  10      269.57      239.56     11.47 o 
   4  10  10      537.70      474.75     17.46 o 
   5  10  10      190.92      176.38     13.67 o 
   6  10  10       80.44       45.93     19.86 o 
  -6  11  10        6.13       -4.96      6.17 o 
  -5  11  10        0.31        1.08      5.71 o 
  -4  11  10      311.94      314.26     16.93 o 
  -3  11  10      288.93      300.69     11.97 o 
  -2  11  10       22.51       21.27      4.78 o 
  -1  11  10      989.54      940.46     20.74 o 
   0  11  10      427.24      426.46     14.43 o 
   1  11  10       20.25       21.85      4.89 o 
   2  11  10      148.63      147.18      8.84 o 
   3  11  10      160.13      186.47     10.68 o 
   4  11  10      140.00      127.94     10.41 o 
   5  11  10       26.22       27.16      6.14 o 
  -5  12  10        0.03       -5.39      5.39 o 
  -4  12  10       17.42       11.48      6.27 o 
  -3  12  10      106.95      113.28      8.56 o 
  -2  12  10      405.94      420.96     15.99 o 
  -1  12  10      705.55      714.03     17.06 o 
   0  12  10       30.60       36.05      6.07 o 
   1  12  10       10.44        9.42      4.34 o 
   2  12  10      102.47      111.89     13.80 o 
   3  12  10        0.47        5.85      4.31 o 
   4  12  10      340.97      318.40     14.29 o 
   5  12  10      725.53      724.87     24.18 o 
  -5  13  10      113.29      105.94     11.74 o 
  -4  13  10        0.89        0.54      5.35 o 
  -3  13  10      107.97      100.46     12.60 o 
  -2  13  10      381.51      381.41     11.98 o 
  -1  13  10       10.00       18.64      9.27 o 
   0  13  10      547.73      525.43     17.03 o 
   1  13  10       63.37       61.87      8.38 o 
   2  13  10       14.86       13.43      4.98 o 
   3  13  10       95.79      108.77      9.43 o 
   4  13  10        0.03        7.71      4.17 o 
   5  13  10      177.93      182.36     11.49 o 
  -5  14  10       64.62       77.47     13.06 o 
  -4  14  10      183.14      187.48     13.19 o 
  -3  14  10        4.48       -5.09      5.09 o 
  -2  14  10      652.76      643.43     16.78 o 
  -1  14  10      258.88      266.58     13.65 o 
   0  14  10      253.48      247.44     11.34 o 
   1  14  10       75.23       75.67      7.80 o 
   2  14  10       95.47      100.43      9.02 o 
   3  14  10      148.55      158.58     10.40 o 
   4  14  10       95.78       95.43      9.02 o 
   5  14  10      167.55      148.83     24.69 o 
  -5  15  10      238.67      246.72     16.13 o 
  -4  15  10      155.28      160.48     13.55 o 
  -3  15  10       64.22       49.86      8.11 o 
  -2  15  10       32.37       17.80      8.24 o 
  -1  15  10        0.61        7.89      7.76 o 
   0  15  10      329.80      287.97     14.79 o 
   1  15  10      278.54      255.64     12.14 o 
   2  15  10      794.87      757.72     23.39 o 
   3  15  10        9.14       13.96      4.86 o 
   4  15  10      182.44      172.23     11.23 o 
  -4  16  10       62.39       69.75      9.57 o 
  -3  16  10       13.57       12.22      7.65 o 
  -2  16  10       34.06       12.40     10.65 o 
  -1  16  10       67.03       73.46      8.77 o 
   0  16  10       37.00       29.45      8.20 o 
   1  16  10       12.13        9.53      5.06 o 
   2  16  10        0.17        9.57      4.97 o 
   3  16  10       86.22      112.37     17.52 o 
   4  16  10      281.20      299.36     14.40 o 
  -4  17  10       20.64       18.14      9.04 o 
  -3  17  10       24.05       18.00      8.11 o 
  -2  17  10       23.49       14.78     20.55 o 
  -1  17  10      214.58      212.21     17.73 o 
   0  17  10       12.11       12.48      7.24 o 
   1  17  10       18.79       25.33      6.06 o 
   2  17  10       25.68       39.58      6.54 o 
   3  17  10       77.83      101.72     14.15 o 
   4  17  10      205.31      174.27     18.34 o 
  -4  18  10       37.38       36.91     16.99 o 
  -3  18  10       29.37       10.84     16.13 o 
  -2  18  10      108.68      107.13     14.01 o 
  -1  18  10        0.38       12.49      7.16 o 
   0  18  10       10.29       11.47      7.22 o 
   1  18  10      428.60      434.93     23.70 o 
   2  18  10        9.09        6.99      6.04 o 
   3  18  10       76.83       84.18     11.60 o 
  -3  19  10        1.63       23.34     12.39 o 
  -2  19  10       40.12       28.28      8.52 o 
  -1  19  10       35.16       41.90     14.69 o 
   0  19  10      173.49      157.63     15.26 o 
   1  19  10      162.74      171.64     12.12 o 
   2  19  10       71.83      102.05     10.15 o 
   3  19  10        0.65       11.22      6.99 o 
  -2  20  10        6.60       12.16      7.92 o 
  -1  20  10        1.40       18.86     12.07 o 
   0  20  10      175.72      161.02     17.75 o 
   1  20  10       87.16       77.49      9.11 o 
   2  20  10      105.71      113.79     12.16 o 
  -1  21  10       76.51       70.52     12.57 o 
   0  21  10      272.97      268.01     56.03 o 
   1  21  10       10.96       12.79      8.43 o 
  -6   1  11       25.71       30.15     10.96 o 
  -5   1  11        0.06       -6.74      6.74 o 
  -4   1  11        1.23        7.95      6.62 o 
  -3   1  11       66.34       48.60      9.11 o 
  -2   1  11        0.35        5.36      5.32 o 
  -1   1  11      303.15      278.28     12.42 o 
   0   1  11      576.15      578.47     11.95 o 
   1   1  11      665.78      639.00     13.67 o 
   2   1  11     1310.13     1277.19     31.25 o 
   3   1  11     1150.58     1180.53     27.89 o 
   4   1  11       58.88       61.61      6.84 o 
   5   1  11       13.53       20.74      6.02 o 
   6   1  11        4.59        2.36      4.71 o 
  -6   2  11       31.58       19.17      9.83 o 
  -5   2  11        8.18       15.40      8.07 o 
  -4   2  11      110.65      119.38     14.18 o 
  -3   2  11       30.26       25.11      7.62 o 
  -2   2  11      512.29      517.12     22.87 o 
  -1   2  11      356.53      378.96     11.95 o 
   0   2  11     1760.72     1712.03     28.46 o 
   1   2  11      115.77      115.82      5.07 o 
   2   2  11       24.62       32.68      4.84 o 
   3   2  11     1112.65     1101.75     26.48 o 
   4   2  11       14.84       21.14      6.43 o 
   5   2  11      329.69      349.13     15.64 o 
   6   2  11        0.57        6.47      6.76 o 
  -6   3  11        5.14        1.20      7.97 o 
  -5   3  11       25.16       19.67      9.31 o 
  -4   3  11      165.73      163.08     16.42 o 
  -3   3  11      867.68      854.11     47.95 o 
  -2   3  11     3011.14     2771.82     66.66 o 
  -1   3  11     1458.37     1471.94     33.01 o 
   0   3  11        7.08        8.23      2.47 o 
   1   3  11       41.13       35.90      6.15 o 
   2   3  11       39.63       46.59      4.35 o 
   3   3  11       66.42       48.39      8.23 o 
   4   3  11      367.21      373.18     15.67 o 
   5   3  11      194.85      184.14     11.98 o 
   6   3  11        0.85        6.44      4.20 o 
  -6   4  11      117.95      112.94     16.08 o 
  -5   4  11      357.59      376.49     23.09 o 
  -4   4  11     1190.37     1161.24     43.53 o 
  -3   4  11      192.80      202.68     15.14 o 
  -2   4  11       27.71       30.98      6.86 o 
  -1   4  11        5.79        0.52      3.02 o 
   0   4  11        1.93        9.15      2.35 o 
   1   4  11     5030.80     4787.14     80.24 o 
   2   4  11     3782.52     3667.87     63.19 o 
   3   4  11      287.15      269.97     10.94 o 
   4   4  11      389.98      393.12     16.33 o 
   5   4  11      132.83      125.92     10.25 o 
   6   4  11      134.96      131.32     13.23 o 
  -6   5  11      293.36      305.47     24.23 o 
  -5   5  11      327.03      302.79     20.91 o 
  -4   5  11      272.83      286.70     19.04 o 
  -3   5  11      725.01      702.21     23.78 o 
  -2   5  11        2.57       12.66      4.60 o 
  -1   5  11        4.61        8.33      5.23 o 
   0   5  11      336.90      344.60      9.21 o 
   1   5  11       24.84       21.38      4.44 o 
   2   5  11      323.81      304.48     14.55 o 
   3   5  11      480.37      475.46     12.91 o 
   4   5  11       81.89       69.91      8.80 o 
   5   5  11       97.80      101.03     10.15 o 
   6   5  11      593.44      601.44     41.72 o 
  -6   6  11       73.29       59.70      9.55 o 
  -5   6  11       37.11       37.74     10.61 o 
  -4   6  11        4.62       -2.36      4.95 o 
  -3   6  11       31.38       27.24      6.21 o 
  -2   6  11      757.77      686.25     22.91 o 
  -1   6  11      105.25      106.94      7.06 o 
   0   6  11       24.96       26.10      3.25 o 
   1   6  11       80.33       88.72      6.16 o 
   2   6  11      185.64      181.03      7.60 o 
   3   6  11      297.49      313.18     15.25 o 
   4   6  11       56.51       52.76      7.78 o 
   5   6  11       24.82       31.70     11.48 o 
   6   6  11       21.86       18.55     14.87 o 
  -6   7  11        6.25        3.96      6.41 o 
  -5   7  11        4.64       -1.41      5.16 o 
  -4   7  11       36.18       34.40      7.32 o 
  -3   7  11      176.43      171.20     11.82 o 
  -2   7  11      830.08      799.81     26.64 o 
  -1   7  11        2.57        0.65      3.14 o 
   0   7  11        0.05        4.37      4.07 o 
   1   7  11      173.61      152.47      7.30 o 
   2   7  11      148.15      134.46      7.40 o 
   3   7  11      175.20      179.81      9.13 o 
   4   7  11      693.48      704.46     23.44 o 
   5   7  11      301.15      270.52     13.85 o 
   6   7  11      112.95      106.99     23.13 o 
  -6   8  11      325.96      341.62     18.58 o 
  -5   8  11       24.80       22.94      7.11 o 
  -4   8  11        0.59       -3.58      3.94 o 
  -3   8  11       76.31       79.72     10.69 o 
  -2   8  11       13.33       32.87      6.26 o 
  -1   8  11      661.26      654.58     18.10 o 
   0   8  11      278.46      269.09     10.61 o 
   1   8  11      676.30      664.79     16.77 o 
   2   8  11        2.07        0.82      4.83 o 
   3   8  11      139.07      135.85      9.24 o 
   4   8  11       13.67       10.11      7.80 o 
   5   8  11       33.93       33.80      7.73 o 
   6   8  11      967.25      960.39     61.22 o 
  -6   9  11       26.83       22.55      7.94 o 
  -5   9  11       31.27       19.54      6.97 o 
  -4   9  11      375.10      418.49     19.65 o 
  -3   9  11        2.79        1.81      3.80 o 
  -2   9  11        3.35        9.73      3.83 o 
  -1   9  11      933.12      931.17     20.64 o 
   0   9  11      148.42      157.06     11.53 o 
   1   9  11      262.72      243.98      9.39 o 
   2   9  11       67.80       53.24      6.51 o 
   3   9  11        3.30        0.62      4.12 o 
   4   9  11      497.20      511.55     18.20 o 
   5   9  11        2.11        2.28     15.31 o 
  -5  10  11       10.34        4.08      5.93 o 
  -4  10  11      263.66      298.47     13.14 o 
  -3  10  11      273.08      272.85     11.78 o 
  -2  10  11      310.30      293.48     11.41 o 
  -1  10  11       91.39      110.77     10.81 o 
   0  10  11      291.20      258.86     13.79 o 
   1  10  11        1.93        5.89      3.30 o 
   2  10  11       84.96       73.76      7.65 o 
   3  10  11        2.38        3.84      4.43 o 
   4  10  11       33.37       35.38      6.39 o 
   5  10  11       63.98       72.87      9.79 o 
  -5  11  11       66.21       48.75      9.25 o 
  -4  11  11        0.07       -3.18      5.36 o 
  -3  11  11      108.98      125.19      9.01 o 
  -2  11  11      237.45      205.83      9.76 o 
  -1  11  11      734.52      735.05     24.20 o 
   0  11  11      458.95      456.36     19.67 o 
   1  11  11       23.76        9.87      6.51 o 
   2  11  11      369.63      349.40     14.03 o 
   3  11  11      217.91      193.34     10.79 o 
   4  11  11       21.27       26.07      5.72 o 
   5  11  11      194.82      206.36     14.49 o 
  -5  12  11       25.68       16.99      7.59 o 
  -4  12  11       13.34       -0.86      5.84 o 
  -3  12  11      171.16      171.65     10.14 o 
  -2  12  11      152.40      139.03      7.68 o 
  -1  12  11      410.34      388.25     19.01 o 
   0  12  11      489.07      469.96     18.63 o 
   1  12  11       84.56       86.58      8.09 o 
   2  12  11       22.71       20.20      6.45 o 
   3  12  11       15.59       19.03      5.37 o 
   4  12  11       10.68       14.73      4.87 o 
   5  12  11      595.91      616.69     47.56 o 
  -5  13  11       41.56       35.94     10.07 o 
  -4  13  11        7.19        6.79      6.06 o 
  -3  13  11      242.04      255.82     13.96 o 
  -2  13  11      149.09      135.29      7.81 o 
  -1  13  11      119.18      106.01     10.32 o 
   0  13  11       24.31       23.02      6.26 o 
   1  13  11      169.86      167.93     10.25 o 
   2  13  11        0.20        4.89      5.39 o 
   3  13  11       25.72       27.10      5.82 o 
   4  13  11      178.51      174.13     11.17 o 
   5  13  11       57.29       41.98     10.92 o 
  -5  14  11      125.57      120.97     19.12 o 
  -4  14  11       25.49       13.68      6.80 o 
  -3  14  11       63.34       73.72     14.34 o 
  -2  14  11      187.65      190.98     11.05 o 
  -1  14  11      868.23      815.22     27.01 o 
   0  14  11        1.07        4.92      5.05 o 
   1  14  11      272.57      290.73     12.89 o 
   2  14  11      394.74      412.82     16.15 o 
   3  14  11       18.46       21.92      6.69 o 
   4  14  11       18.64       17.34      4.90 o 
  -4  15  11        0.62       -2.85      5.97 o 
  -3  15  11      277.98      259.76     17.04 o 
  -2  15  11      570.39      571.16     21.62 o 
  -1  15  11       17.68       15.53      5.79 o 
   0  15  11      111.04      110.55     10.89 o 
   1  15  11       82.88       90.64      8.75 o 
   2  15  11      228.82      252.83     21.78 o 
   3  15  11      155.01      156.69     11.42 o 
   4  15  11       25.65       26.69      5.70 o 
  -4  16  11       67.03       47.16      8.83 o 
  -3  16  11      354.71      377.49     21.88 o 
  -2  16  11       13.81       20.70      7.74 o 
  -1  16  11        4.27        6.19     10.16 o 
   0  16  11      819.78      866.24     35.50 o 
   1  16  11       70.91       73.72      8.44 o 
   2  16  11      132.38      128.76     10.83 o 
   3  16  11      117.68      110.19     10.53 o 
   4  16  11       53.10       49.33     11.29 o 
  -4  17  11        8.03        7.16     13.99 o 
  -3  17  11       10.49       -5.05      6.93 o 
  -2  17  11      329.55      342.70     21.05 o 
  -1  17  11     1160.95     1213.40     37.55 o 
   0  17  11       11.29       17.62      7.55 o 
   1  17  11        2.44        4.51      6.43 o 
   2  17  11       63.38       66.28      8.91 o 
   3  17  11        5.88        9.25      6.09 o 
  -3  18  11        2.22       -1.94     12.46 o 
  -2  18  11        1.85        7.45      6.88 o 
  -1  18  11        0.45       -9.36      9.36 o 
   0  18  11      712.15      708.17     33.34 o 
   1  18  11      117.27       98.82     11.69 o 
   2  18  11      175.05      189.74     12.77 o 
   3  18  11        4.41        6.01      6.00 o 
  -2  19  11      145.30      139.59     16.01 o 
  -1  19  11      105.20       98.36     25.74 o 
   0  19  11      105.90      130.25     13.45 o 
   1  19  11      329.79      323.09     17.95 o 
   2  19  11      217.53      235.28     27.91 o 
  -2  20  11      127.74      104.70     14.39 o 
  -1  20  11       31.36        5.41     32.00 o 
   0  20  11       86.97       88.08     13.80 o 
   1  20  11       17.79       21.08      8.09 o 
  -6   0  12        9.62       18.52     13.88 o 
  -5   0  12      244.03      277.13     28.75 o 
  -4   0  12      113.91      141.21     22.81 o 
  -3   0  12     3575.67     3329.03    138.39 o 
  -2   0  12       27.81       25.42     11.02 o 
  -1   0  12       17.57       10.93      7.85 o 
   0   0  12     1506.91     1491.06     38.88 o 
   1   0  12       28.79       32.50      6.67 o 
   2   0  12     4993.20     4807.80    142.93 o 
   3   0  12      101.28      104.47     12.85 o 
   4   0  12        3.91        5.83      5.64 o 
   5   0  12       48.28       59.87     22.52 o 
  -6   1  12      142.37      154.80     18.99 o 
  -5   1  12      154.44      171.60     17.97 o 
  -4   1  12      698.11      636.20     29.77 o 
  -3   1  12       44.32       32.29     12.40 o 
  -2   1  12       65.08       76.52     10.85 o 
  -1   1  12       55.70       73.08      7.84 o 
   0   1  12      359.68      422.49      9.97 o 
   1   1  12      208.76      203.84      7.29 o 
   2   1  12      562.98      552.74     17.98 o 
   3   1  12      205.96      190.82      9.80 o 
   4   1  12      181.15      188.72     10.69 o 
   5   1  12       68.60       93.31     10.10 o 
  -6   2  12       85.47       83.74     15.08 o 
  -5   2  12        0.58       -0.99      7.24 o 
  -4   2  12        0.88        5.48      7.10 o 
  -3   2  12        6.27       -0.32      5.90 o 
  -2   2  12     1379.50     1341.12     36.94 o 
  -1   2  12     3483.18     3320.55     77.66 o 
   0   2  12      214.46      191.47      6.38 o 
   1   2  12       18.58       17.15      3.34 o 
   2   2  12      165.81      166.33      8.55 o 
   3   2  12        5.20        7.21      4.21 o 
   4   2  12      788.05      769.08     21.73 o 
   5   2  12      166.69      179.21     11.91 o 
  -6   3  12      389.25      360.13     47.18 o 
  -5   3  12       77.98       70.09     13.00 o 
  -4   3  12        2.46        4.31      6.97 o 
  -3   3  12      163.44      156.52     15.27 o 
  -2   3  12      227.38      255.62     12.89 o 
  -1   3  12      713.09      657.19     23.95 o 
   0   3  12      203.36      216.26      7.68 o 
   1   3  12      211.12      199.81      8.66 o 
   2   3  12      615.85      619.42     14.92 o 
   3   3  12      773.78      768.47     20.77 o 
   4   3  12      240.13      246.32     13.15 o 
   5   3  12       35.14       46.60     13.00 o 
  -6   4  12        5.74       11.87     10.79 o 
  -5   4  12       30.45       39.62     10.86 o 
  -4   4  12       60.56       43.83     10.38 o 
  -3   4  12        6.78        3.02      5.40 o 
  -2   4  12        7.44       12.84      5.31 o 
  -1   4  12       37.94       38.81      5.62 o 
   0   4  12       52.03       62.91      5.01 o 
   1   4  12       67.21       78.73      5.51 o 
   2   4  12      510.65      497.02     15.20 o 
   3   4  12      745.87      682.38     19.15 o 
   4   4  12       17.08       19.39      7.53 o 
   5   4  12       12.93       15.70      5.98 o 
   6   4  12       33.02       48.74     18.13 o 
  -6   5  12      183.10      188.60     20.59 o 
  -5   5  12      108.50      102.15     24.55 o 
  -4   5  12        6.93        8.70      7.76 o 
  -3   5  12       54.65       57.68      8.19 o 
  -2   5  12       16.55        6.39      4.64 o 
  -1   5  12       81.56       74.42      7.56 o 
   0   5  12        0.51        0.23      5.21 o 
   1   5  12      356.23      341.99     10.12 o 
   2   5  12       48.49       48.03      4.68 o 
   3   5  12       23.95       33.49      6.57 o 
   4   5  12      160.13      144.42     12.14 o 
   5   5  12        1.51        8.15      5.65 o 
   6   5  12       11.03       25.40     14.99 o 
  -6   6  12        3.74        6.72      6.98 o 
  -5   6  12       27.69       14.94      9.33 o 
  -4   6  12       28.05       31.58      7.56 o 
  -3   6  12      292.02      306.23     15.25 o 
  -2   6  12      320.11      262.59     13.95 o 
  -1   6  12       41.78       59.62      9.90 o 
   0   6  12        9.14       14.23      3.67 o 
   1   6  12      515.36      494.12     13.90 o 
   2   6  12        1.68        6.66      3.10 o 
   3   6  12       46.10       50.83      7.35 o 
   4   6  12       18.50       14.05      6.30 o 
   5   6  12       35.70       39.16      6.78 o 
   6   6  12       46.73       27.47     15.70 o 
  -6   7  12      232.78      212.96     27.28 o 
  -5   7  12       14.64       13.01      5.55 o 
  -4   7  12      203.47      206.71     14.04 o 
  -3   7  12        1.21       -1.91      4.64 o 
  -2   7  12       88.11       83.02      8.78 o 
  -1   7  12      407.01      381.47     12.92 o 
   0   7  12      356.57      342.20     13.90 o 
   1   7  12        3.42        7.64      3.76 o 
   2   7  12        5.35        5.53      3.30 o 
   3   7  12      140.20      163.46     10.64 o 
   4   7  12      328.97      314.29     15.11 o 
   5   7  12      120.66      127.15     13.61 o 
  -5   8  12        0.43        7.20      5.17 o 
  -4   8  12       21.67       36.16      6.45 o 
  -3   8  12      253.36      281.19     17.25 o 
  -2   8  12      445.95      477.61     18.40 o 
  -1   8  12      174.25      177.09      8.61 o 
   0   8  12      124.83      115.66      9.86 o 
   1   8  12       82.19       80.68     11.19 o 
   2   8  12        9.71       13.95      4.56 o 
   3   8  12      682.74      681.51     21.40 o 
   4   8  12      112.47      117.55     22.48 o 
   5   8  12       25.36       37.75      8.84 o 
  -5   9  12      737.16      822.66     35.34 o 
  -4   9  12      563.23      587.97     19.38 o 
  -3   9  12       46.92       40.61      6.03 o 
  -2   9  12       88.91       89.47      7.53 o 
  -1   9  12      517.88      458.67     14.69 o 
   0   9  12      244.93      252.19     12.69 o 
   1   9  12      358.10      349.37     11.61 o 
   2   9  12      644.97      641.92     20.04 o 
   3   9  12      112.49      119.22      9.87 o 
   4   9  12      161.32      155.22     13.62 o 
   5   9  12        1.01        2.07      3.95 o 
  -5  10  12      226.31      239.41     15.84 o 
  -4  10  12      141.04      187.29     11.61 o 
  -3  10  12      133.14      147.86      9.70 o 
  -2  10  12      100.07      107.15      8.17 o 
  -1  10  12      528.82      509.76     19.08 o 
   0  10  12      599.68      582.10     22.67 o 
   1  10  12       36.11       41.24      5.88 o 
   2  10  12       33.69       38.04      6.46 o 
   3  10  12      276.74      278.22     13.09 o 
   4  10  12       81.39       93.21      9.10 o 
   5  10  12       73.13       71.14     13.69 o 
  -5  11  12       83.47       85.15     11.27 o 
  -4  11  12      148.55      154.01     19.68 o 
  -3  11  12       19.25       18.92      5.00 o 
  -2  11  12       35.74       36.77      5.55 o 
  -1  11  12       24.17       19.78      5.74 o 
   0  11  12       16.17       15.77      5.60 o 
   1  11  12        7.70       17.45      4.76 o 
   2  11  12       17.35       15.47      5.03 o 
   3  11  12       50.65       51.63      7.26 o 
   4  11  12      268.76      275.02     16.47 o 
   5  11  12      362.94      331.64     35.16 o 
  -5  12  12       60.56       48.58      9.61 o 
  -4  12  12       10.42        0.17      8.96 o 
  -3  12  12        3.57        0.66      4.37 o 
  -2  12  12      404.48      423.34     15.45 o 
  -1  12  12      153.31      166.97     10.97 o 
   0  12  12        2.90        2.48      4.87 o 
   1  12  12      124.02      135.48      9.72 o 
   2  12  12        3.59        4.32      4.64 o 
   3  12  12        3.65       10.92      5.73 o 
   4  12  12       45.83       63.40      9.57 o 
   5  12  12       42.23       25.93     17.08 o 
  -5  13  12      139.79      133.51     17.88 o 
  -4  13  12       22.58       11.72      7.03 o 
  -3  13  12      110.75      107.77      9.13 o 
  -2  13  12        6.30        6.09      6.51 o 
  -1  13  12      433.68      438.11     18.35 o 
   0  13  12     1033.72     1055.94     33.15 o 
   1  13  12      170.51      160.22     10.60 o 
   2  13  12      156.39      167.62     12.39 o 
   3  13  12      387.59      400.67     16.38 o 
   4  13  12        3.28        1.93      5.70 o 
  -4  14  12        3.47        2.37      6.34 o 
  -3  14  12      231.76      276.01     14.89 o 
  -2  14  12      121.57      112.74     13.72 o 
  -1  14  12      330.59      338.44     19.16 o 
   0  14  12       21.44       19.33      6.78 o 
   1  14  12        6.71        5.76      5.71 o 
   2  14  12       19.47       20.60      5.82 o 
   3  14  12      309.89      301.90     15.62 o 
   4  14  12       36.77       50.19      8.94 o 
  -4  15  12      239.83      236.96     15.62 o 
  -3  15  12        6.71        4.01      5.87 o 
  -2  15  12      184.28      172.91     15.97 o 
  -1  15  12        0.05       11.56     13.01 o 
   0  15  12        4.21        4.59      6.20 o 
   1  15  12      421.32      435.14     19.61 o 
   2  15  12      138.52      127.48     10.89 o 
   3  15  12      153.30      161.40     11.74 o 
   4  15  12        7.30        5.52      7.85 o 
  -4  16  12      132.21      103.24     24.01 o 
  -3  16  12      124.19      108.32     23.69 o 
  -2  16  12        0.01        1.68     10.89 o 
  -1  16  12      197.65      196.74     13.51 o 
   0  16  12       15.59        9.18      6.48 o 
   1  16  12       56.24       49.18      8.79 o 
   2  16  12      249.19      241.40     13.40 o 
   3  16  12        1.75        1.26      5.82 o 
  -3  17  12        1.37      -11.20     11.20 o 
  -2  17  12       55.91       42.59     15.17 o 
  -1  17  12       83.54       74.50      9.71 o 
   0  17  12       71.46       76.89     10.06 o 
   1  17  12       27.76       20.49     10.52 o 
   2  17  12       86.46       80.79      9.12 o 
   3  17  12       76.70       72.01     10.12 o 
  -2  18  12       94.23      103.36     21.10 o 
  -1  18  12       51.11       29.50     13.61 o 
   0  18  12      235.25      223.18     15.02 o 
   1  18  12       10.21        3.21      9.57 o 
   2  18  12       47.27       49.06      7.71 o 
  -2  19  12       60.68       66.25     17.99 o 
  -1  19  12        6.40       -2.08     10.58 o 
   0  19  12      100.07       82.16     12.55 o 
   1  19  12       51.81       42.95     13.19 o 
   2  19  12      122.16       96.59     22.37 o 
   0  20  12        3.50       10.70      8.41 o 
  -6   1  13       20.25        3.08      9.61 o 
  -5   1  13        9.47        6.30      8.17 o 
  -4   1  13       74.01       69.96     11.84 o 
  -3   1  13       18.02       12.14      7.89 o 
  -2   1  13       25.60       13.85      6.28 o 
  -1   1  13       15.42       35.94      5.59 o 
   0   1  13      487.64      508.25     38.00 o 
   1   1  13      125.30      137.45      8.94 o 
   2   1  13      394.72      374.73     12.83 o 
   3   1  13      457.79      449.33     15.25 o 
   4   1  13        5.50        4.64      4.48 o 
   5   1  13       12.89       17.21      6.40 o 
  -6   2  13      204.95      205.69     22.16 o 
  -5   2  13      152.45      150.58     17.79 o 
  -4   2  13       35.24       42.24     11.92 o 
  -3   2  13        0.22       -3.28      6.04 o 
  -2   2  13      266.47      297.20     14.46 o 
  -1   2  13      731.44      662.27     19.15 o 
   0   2  13     2250.02     2228.92     42.81 o 
   1   2  13      198.46      187.24      8.75 o 
   2   2  13        8.68        2.69      5.98 o 
   3   2  13      214.26      218.02     10.55 o 
   4   2  13       38.72       36.21     10.09 o 
   5   2  13       18.00       17.41      5.27 o 
  -6   3  13      145.95      147.83     19.03 o 
  -5   3  13        1.61        2.56      8.53 o 
  -4   3  13        0.41        3.01      7.63 o 
  -3   3  13        8.00       16.23      6.16 o 
  -2   3  13       13.43       37.22      9.90 o 
  -1   3  13      737.63      707.21     19.97 o 
   0   3  13       24.67       30.97      6.19 o 
   1   3  13      397.85      393.16     10.95 o 
   2   3  13        1.13       -1.76      3.63 o 
   3   3  13      202.04      199.99     13.88 o 
   4   3  13      580.53      601.75     21.80 o 
   5   3  13       77.25       87.75      9.66 o 
  -6   4  13       96.73      126.17     17.95 o 
  -5   4  13      241.98      233.57     20.67 o 
  -4   4  13      626.49      628.48     30.45 o 
  -3   4  13      207.43      236.76     17.28 o 
  -2   4  13      871.70      850.95     27.08 o 
  -1   4  13       62.85       54.78      6.99 o 
   0   4  13       81.61       92.32      7.32 o 
   1   4  13      889.59      877.74     19.02 o 
   2   4  13       66.23       70.29      6.63 o 
   3   4  13       97.73       98.75      8.10 o 
   4   4  13       39.77       27.55      7.32 o 
   5   4  13        3.77        6.15      5.96 o 
  -5   5  13       78.58       79.41     13.87 o 
  -4   5  13       50.98       70.44      9.79 o 
  -3   5  13     1304.24     1361.47     39.45 o 
  -2   5  13      418.95      398.73     16.96 o 
  -1   5  13       96.82      145.95     18.11 o 
   0   5  13      783.96      749.36     20.66 o 
   1   5  13     1116.63     1087.31     22.47 o 
   2   5  13     1016.13      949.39     20.76 o 
   3   5  13      751.81      765.64     25.05 o 
   4   5  13       15.70        5.85      6.10 o 
   5   5  13        0.46        2.01      5.16 o 
  -5   6  13      232.37      245.15     16.06 o 
  -4   6  13       91.17       88.35     10.50 o 
  -3   6  13      138.86      129.02     11.75 o 
  -2   6  13        9.79       11.65      5.35 o 
  -1   6  13      220.24      213.82     23.46 o 
   0   6  13      801.84      792.06     22.07 o 
   1   6  13       12.60       14.40      3.85 o 
   2   6  13      277.92      312.96     10.11 o 
   3   6  13        4.49       10.25      5.84 o 
   4   6  13        0.01       -3.46      6.33 o 
   5   6  13       87.77       66.78      8.87 o 
  -5   7  13      107.60      126.01     12.90 o 
  -4   7  13        6.60        3.14      6.05 o 
  -3   7  13      100.41      105.65     10.72 o 
  -2   7  13       67.64       89.34      9.54 o 
  -1   7  13     1806.60     1859.43     47.80 o 
   0   7  13      183.47      214.72     12.54 o 
   1   7  13       23.69       24.10      4.23 o 
   2   7  13        3.72        4.32      4.20 o 
   3   7  13      252.86      255.93     19.76 o 
   4   7  13      255.56      272.23     17.33 o 
   5   7  13      373.75      355.92     33.90 o 
  -5   8  13      322.17      357.74     15.96 o 
  -4   8  13        3.85       -2.38      5.69 o 
  -3   8  13      211.83      215.03     13.91 o 
  -2   8  13      484.53      462.43     18.63 o 
  -1   8  13        0.08        2.90      7.43 o 
   0   8  13      557.92      602.04     19.94 o 
   1   8  13       88.05      123.91     15.64 o 
   2   8  13      117.55      117.35      9.55 o 
   3   8  13      662.52      652.76     21.19 o 
   4   8  13      538.26      503.24     23.04 o 
   5   8  13      107.98      109.49     15.28 o 
  -5   9  13        6.45        1.58      6.33 o 
  -4   9  13        0.02       -2.34      4.35 o 
  -3   9  13        2.37        2.95      4.35 o 
  -2   9  13       48.01       47.59      6.32 o 
  -1   9  13      179.37      169.92     14.75 o 
   0   9  13        0.76        0.09      3.71 o 
   1   9  13        0.97       -0.34      3.69 o 
   2   9  13       25.07       22.24      5.45 o 
   3   9  13       32.02       37.55      8.42 o 
   4   9  13       80.86       75.49     12.86 o 
   5   9  13       21.55        9.69     14.27 o 
  -5  10  13       44.53       38.52     11.74 o 
  -4  10  13       33.23       45.20      7.04 o 
  -3  10  13        2.42        5.05      4.91 o 
  -2  10  13      198.84      186.85      9.96 o 
  -1  10  13       26.33       23.38      7.79 o 
   0  10  13       10.31        7.02      6.14 o 
   1  10  13        0.16        5.05      5.01 o 
   2  10  13      206.44      207.96     11.46 o 
   3  10  13       60.68       69.28      8.25 o 
   4  10  13       84.55       97.25     11.93 o 
   5  10  13       62.12       57.36     19.21 o 
  -5  11  13      120.12      128.58     13.56 o 
  -4  11  13        4.37       12.73      6.69 o 
  -3  11  13      729.24      721.57     21.69 o 
  -2  11  13        0.50       -3.78      4.37 o 
  -1  11  13      188.20      185.17     15.76 o 
   0  11  13        9.53       11.80      5.08 o 
   1  11  13       87.39       80.69      9.52 o 
   2  11  13      242.51      231.39     11.87 o 
   3  11  13       36.37       37.42      6.55 o 
   4  11  13      263.18      254.12     16.36 o 
  -4  12  13        0.27       -2.83      6.04 o 
  -3  12  13       21.12       22.66      5.67 o 
  -2  12  13       29.07       23.01     14.87 o 
  -1  12  13      154.89      128.92     14.28 o 
   0  12  13        3.06        3.47      5.21 o 
   1  12  13        5.07       -0.79      6.99 o 
   2  12  13        4.64        6.99      4.80 o 
   3  12  13      190.39      194.22     12.23 o 
   4  12  13       17.72       14.90      6.72 o 
  -4  13  13      219.95      211.54     18.22 o 
  -3  13  13        0.10       -0.28      4.35 o 
  -2  13  13      153.95      164.90     15.69 o 
  -1  13  13        6.67        9.91      7.04 o 
   0  13  13      302.27      300.90     15.47 o 
   1  13  13      242.18      242.21     14.48 o 
   2  13  13       42.09       48.78      7.09 o 
   3  13  13      118.50      122.60     10.78 o 
   4  13  13      160.04      152.82     14.07 o 
  -4  14  13      580.02      603.29     24.52 o 
  -3  14  13       10.82       19.95      8.99 o 
  -2  14  13       40.73       26.49     12.86 o 
  -1  14  13        3.86        9.92      7.15 o 
   0  14  13        5.84       26.02     15.66 o 
   1  14  13      430.27      417.81     22.49 o 
   2  14  13      116.12      101.21      9.72 o 
   3  14  13       43.00       39.04     10.23 o 
   4  14  13       12.99       17.83     15.97 o 
  -3  15  13      192.07      161.69     27.33 o 
  -2  15  13       45.85       38.11      9.89 o 
  -1  15  13      163.29      166.73     17.07 o 
   0  15  13      603.67      601.90     23.79 o 
   1  15  13      122.86      120.52     12.53 o 
   2  15  13        1.54        7.90      6.71 o 
   3  15  13      144.70      128.85     11.42 o 
  -3  16  13      104.23       85.98     22.44 o 
  -2  16  13        0.48        0.23     12.45 o 
  -1  16  13       70.05       63.76     12.44 o 
   0  16  13        7.86       24.55      9.12 o 
   1  16  13       80.62       82.82     10.75 o 
   2  16  13        0.02        6.28      6.56 o 
   3  16  13        1.77        7.05      5.95 o 
  -2  17  13      334.74      343.25     34.25 o 
  -1  17  13       42.09       45.70     11.32 o 
   0  17  13      114.05       92.08     11.10 o 
   1  17  13      277.37      260.54     18.36 o 
   2  17  13      114.08       90.47     11.83 o 
  -2  18  13        4.44        6.44     13.19 o 
  -1  18  13      285.44      249.53     28.61 o 
   0  18  13      278.85      277.86     16.45 o 
   1  18  13      140.97      118.35     15.84 o 
   0  19  13        2.20       -5.26      5.58 o 
  -5   0  14      377.68      413.28     37.13 o 
  -4   0  14      177.17      160.85     25.58 o 
  -3   0  14     1386.49     1613.12     78.99 o 
  -2   0  14      614.82      575.50     26.48 o 
  -1   0  14      223.53      207.40     16.86 o 
   0   0  14       17.05       41.35      8.68 o 
   1   0  14      720.34      745.56     25.00 o 
   2   0  14       55.28       54.90      8.01 o 
   3   0  14     1112.46     1114.81     36.65 o 
   4   0  14       14.42       14.18      7.12 o 
   5   0  14        4.34       16.94      9.12 o 
  -5   1  14      620.25      673.62     34.19 o 
  -4   1  14      512.95      559.61     29.74 o 
  -3   1  14        2.49       19.02     16.38 o 
  -2   1  14        0.09        6.58      6.50 o 
  -1   1  14      160.17      165.82      9.98 o 
   0   1  14      458.70      418.62     13.82 o 
   1   1  14      100.21       99.35      9.26 o 
   2   1  14      232.38      210.30     18.29 o 
   3   1  14        9.33       27.16      8.19 o 
   4   1  14      164.32      177.23     12.54 o 
   5   1  14        6.19       14.39      8.01 o 
  -5   2  14      511.80      502.65     29.04 o 
  -4   2  14       26.28       34.82     10.63 o 
  -3   2  14        0.20       -5.24      5.69 o 
  -2   2  14      329.84      363.85     16.68 o 
  -1   2  14       46.27      111.21      9.46 o 
   0   2  14      299.91      352.67     14.91 o 
   1   2  14      468.54      501.51     20.72 o 
   2   2  14        5.07       15.57      9.38 o 
   3   2  14        0.77       -2.99      4.74 o 
   4   2  14      141.44      137.41     12.07 o 
   5   2  14      340.88      363.46     19.63 o 
  -5   3  14        0.87       -1.71      8.66 o 
  -4   3  14        1.33        1.35      8.14 o 
  -3   3  14       32.94       17.22      6.74 o 
  -2   3  14       96.35       97.91     10.07 o 
  -1   3  14        1.15        4.15      5.05 o 
   0   3  14      534.04      597.12     26.63 o 
   1   3  14      180.72      196.48     15.19 o 
   2   3  14       39.45       39.85      5.55 o 
   3   3  14        0.36        5.05      4.52 o 
   4   3  14       31.55       32.08      7.56 o 
   5   3  14       14.49       21.56      6.63 o 
  -5   4  14       73.12       58.04     13.27 o 
  -4   4  14        3.90       -2.61      6.18 o 
  -3   4  14       65.32       80.45      9.95 o 
  -2   4  14      351.07      319.10     15.64 o 
  -1   4  14       57.30       59.52      6.78 o 
   0   4  14       31.91       36.23      6.66 o 
   1   4  14       60.28       76.55     12.95 o 
   2   4  14       41.57       47.25      6.78 o 
   3   4  14      293.17      290.69     12.26 o 
   4   4  14      230.54      223.39     13.71 o 
   5   4  14      137.07      154.93     13.19 o 
  -5   5  14       65.24       43.46      9.44 o 
  -4   5  14       36.25       31.71      8.51 o 
  -3   5  14       55.17       50.63      8.60 o 
  -2   5  14       12.14        8.43      5.72 o 
  -1   5  14       32.06       35.52     10.76 o 
   0   5  14      446.64      398.69     16.61 o 
   1   5  14       13.68       25.55      7.24 o 
   2   5  14      198.75      203.69      9.56 o 
   3   5  14      295.74      282.34     14.01 o 
   4   5  14        0.68        1.63      8.10 o 
   5   5  14       44.53       28.50      8.53 o 
  -5   6  14       52.64       48.83      9.81 o 
  -4   6  14        5.42        2.66      6.58 o 
  -3   6  14       78.82       86.55     10.61 o 
  -2   6  14        5.01        2.90      4.95 o 
  -1   6  14      168.68      165.60     14.75 o 
   0   6  14      231.37      206.51     12.25 o 
   1   6  14      386.91      385.67     13.98 o 
   2   6  14        4.94       14.02      4.22 o 
   3   6  14       54.07       40.05      7.70 o 
   4   6  14      295.28      303.51     15.44 o 
   5   6  14        3.47       18.01     21.97 o 
  -5   7  14       12.28       26.16      8.36 o 
  -4   7  14       16.62       17.86      7.42 o 
  -3   7  14      118.02      109.19     15.15 o 
  -2   7  14       69.43       53.81     12.39 o 
  -1   7  14       27.79       24.12      9.43 o 
   0   7  14      656.41      615.40     21.95 o 
   1   7  14        7.89        2.47      3.82 o 
   2   7  14      260.33      227.78     11.70 o 
   3   7  14       67.39       76.25     10.72 o 
   4   7  14        0.92       -4.08      6.43 o 
   5   7  14       91.43       89.25     21.80 o 
  -5   8  14      248.78      266.87     14.45 o 
  -4   8  14       74.52       79.89     10.90 o 
  -3   8  14      300.51      288.79     15.77 o 
  -2   8  14       23.72       23.07      6.57 o 
  -1   8  14       33.11       24.53      8.27 o 
   0   8  14       35.72       60.17      7.90 o 
   1   8  14      175.68      167.48      9.80 o 
   2   8  14       86.34       97.83      9.13 o 
   3   8  14       20.05       16.78      6.95 o 
   4   8  14      132.61      154.52     15.32 o 
  -5   9  14       84.63       96.24     12.21 o 
  -4   9  14      560.36      630.49     21.05 o 
  -3   9  14       12.58        8.19      4.77 o 
  -2   9  14      139.54      156.47     16.48 o 
  -1   9  14      150.36      144.14     19.60 o 
   0   9  14       51.27       47.44      7.61 o 
   1   9  14      828.18      854.12     25.56 o 
   2   9  14     1355.47     1287.00     33.87 o 
   3   9  14       66.74       58.46      9.80 o 
   4   9  14        0.05        1.44      6.74 o 
  -4  10  14      159.73      164.65     11.96 o 
  -3  10  14      133.55      149.56     10.78 o 
  -2  10  14      191.14      199.24     17.12 o 
  -1  10  14      153.43      151.75     15.92 o 
   0  10  14       80.38      104.16     13.17 o 
   1  10  14      160.94      149.81     11.63 o 
   2  10  14        8.28       14.26      5.31 o 
   3  10  14      274.02      238.23     12.90 o 
   4  10  14      152.51      164.47     28.04 o 
  -4  11  14       29.42       23.31      7.53 o 
  -3  11  14       93.28       95.02      8.90 o 
  -2  11  14        0.46       -3.28      5.94 o 
  -1  11  14       62.03       74.69     11.91 o 
   0  11  14     1100.06     1122.66     29.73 o 
   1  11  14      531.61      519.73     21.30 o 
   2  11  14       48.25       55.91      8.73 o 
   3  11  14      174.12      150.04     11.92 o 
   4  11  14      159.64      143.62     18.63 o 
  -4  12  14       50.46       48.11      9.35 o 
  -3  12  14       53.39       44.73      7.11 o 
  -2  12  14      326.42      327.52     20.82 o 
  -1  12  14      655.33      648.76     29.84 o 
   0  12  14      106.13       95.51     10.36 o 
   1  12  14       76.42       98.36     10.59 o 
   2  12  14      118.54      115.06     15.00 o 
   3  12  14       55.33       66.30     13.14 o 
   4  12  14      367.26      287.65     32.71 o 
  -4  13  14      125.62      140.74     13.58 o 
  -3  13  14       53.33       39.17     12.30 o 
  -2  13  14      147.59      185.05     18.60 o 
  -1  13  14       74.85       99.30     13.68 o 
   0  13  14       90.65       91.55     10.61 o 
   1  13  14       31.36       35.95     11.47 o 
   2  13  14       23.99       22.31      7.62 o 
   3  13  14        4.07       14.92      5.85 o 
  -3  14  14       31.19       70.63     19.68 o 
  -2  14  14       39.97       36.91     11.77 o 
  -1  14  14       24.70       23.80      9.33 o 
   0  14  14       27.93       23.25      7.01 o 
   1  14  14       13.40        9.36      7.47 o 
   2  14  14       28.24       39.07     10.35 o 
   3  14  14       26.68       29.05      6.84 o 
  -3  15  14       25.01       16.12     14.41 o 
  -2  15  14      314.50      321.02     22.76 o 
  -1  15  14        4.80        9.83      7.92 o 
   0  15  14       12.82       17.17      6.72 o 
   1  15  14        0.03        4.99      7.33 o 
   2  15  14        0.53       23.53     20.84 o 
   3  15  14       10.99        5.79     13.18 o 
  -2  16  14        3.00       16.70     13.32 o 
  -1  16  14       73.60       77.03     13.52 o 
   0  16  14        1.39        0.18      5.91 o 
   1  16  14       10.37        6.13     12.95 o 
   2  16  14       55.47       51.89     24.47 o 
  -1  17  14       14.22       19.81      9.33 o 
   0  17  14        0.24        7.53      6.92 o 
   1  17  14        5.39        8.72      7.08 o 
  -5   1  15       84.89       75.71     14.73 o 
  -4   1  15        3.80        3.31      8.83 o 
  -3   1  15      106.40      113.62     11.88 o 
  -2   1  15      220.71      228.07     11.95 o 
  -1   1  15      305.57      285.66     12.71 o 
   0   1  15       21.33       36.10      5.64 o 
   1   1  15        4.20        5.00      6.17 o 
   2   1  15        7.76        2.18      4.79 o 
   3   1  15       25.23       35.34      5.70 o 
   4   1  15        0.21       12.51      4.95 o 
  -5   2  15      209.55      243.68     23.33 o 
  -4   2  15      188.64      184.85     19.51 o 
  -3   2  15       91.90       79.09     17.13 o 
  -2   2  15      534.85      502.65     17.79 o 
  -1   2  15       87.61      124.91      9.52 o 
   0   2  15      208.91      238.59     13.12 o 
   1   2  15        0.11       -1.06      5.35 o 
   2   2  15      166.35      184.46      9.76 o 
   3   2  15       16.51       19.76      5.57 o 
   4   2  15       11.82       13.38      5.64 o 
   5   2  15      118.30       85.33     19.94 o 
  -5   3  15       70.15       92.46     31.76 o 
  -4   3  15      179.31      278.85     43.86 o 
  -3   3  15        1.93        9.46      6.23 o 
  -2   3  15      176.33      195.20     14.85 o 
  -1   3  15      106.48      112.43      9.11 o 
   0   3  15        2.60        8.71      5.16 o 
   1   3  15        9.91        3.77      6.16 o 
   2   3  15       21.47       40.27      6.16 o 
   3   3  15        0.41       13.08      5.73 o 
   4   3  15        0.27       10.81      6.15 o 
   5   3  15        0.75        8.47     12.11 o 
  -5   4  15       56.35       45.43     10.15 o 
  -4   4  15     1654.45     1830.96     52.13 o 
  -3   4  15        3.03       31.18     13.62 o 
  -2   4  15      899.03      972.53     31.17 o 
  -1   4  15        5.35        5.25      5.26 o 
   0   4  15        2.61       -0.52      4.66 o 
   1   4  15      144.60      148.56     11.62 o 
   2   4  15      561.88      588.72     17.42 o 
   3   4  15       38.43       56.19     13.60 o 
   4   4  15      161.14      154.75     15.81 o 
  -5   5  15       22.58        8.99      7.89 o 
  -4   5  15      188.96      222.90     32.34 o 
  -3   5  15     1304.22     1402.69     54.28 o 
  -2   5  15      147.87      155.61     15.65 o 
  -1   5  15        0.01        3.48      5.35 o 
   0   5  15       23.09       24.71      6.11 o 
   1   5  15       36.78       51.75      6.19 o 
   2   5  15      143.87      160.88      9.10 o 
   3   5  15      400.91      405.02     17.92 o 
   4   5  15       60.28       54.43      8.85 o 
  -5   6  15      131.67      144.98     14.65 o 
  -4   6  15       23.02       14.85      7.57 o 
  -3   6  15       36.48       44.65      8.63 o 
  -2   6  15       13.68       20.99      6.89 o 
  -1   6  15       22.90       33.18      7.23 o 
   0   6  15      573.81      568.94     21.39 o 
   1   6  15     1515.81     1444.03     35.28 o 
   2   6  15        3.67        6.83      5.18 o 
   3   6  15      183.42      173.86     11.55 o 
   4   6  15       10.77        0.50      6.07 o 
  -4   7  15        9.25       10.33      7.12 o 
  -3   7  15      177.62      195.23     14.73 o 
  -2   7  15      555.82      525.46     21.12 o 
  -1   7  15      564.29      601.45     27.48 o 
   0   7  15       11.37       19.57      6.20 o 
   1   7  15       28.76       37.90      6.92 o 
   2   7  15      418.66      421.12     49.29 o 
   3   7  15       55.33       45.79      9.50 o 
   4   7  15       59.51       51.05     10.22 o 
  -4   8  15        0.41        4.89      6.68 o 
  -3   8  15       16.89       11.88      6.93 o 
  -2   8  15       30.48       31.99      9.42 o 
  -1   8  15      198.01      189.25     16.41 o 
   0   8  15      607.80      627.40     28.65 o 
   1   8  15       54.14       48.33      6.55 o 
   2   8  15       18.34       16.61      6.51 o 
   3   8  15        1.88        9.02      6.77 o 
   4   8  15      126.85      126.12     18.77 o 
  -4   9  15       69.82       60.01      8.17 o 
  -3   9  15        1.12        7.61      5.10 o 
  -2   9  15      217.62      202.63     17.35 o 
  -1   9  15      236.41      217.71     16.88 o 
   0   9  15      245.77      273.94     14.84 o 
   1   9  15       77.76       84.89     12.20 o 
   2   9  15        0.03        0.15      5.48 o 
   3   9  15      398.99      380.88     19.79 o 
   4   9  15      246.19      212.09     22.38 o 
  -4  10  15      117.32       96.87      9.96 o 
  -3  10  15        0.80        5.76      5.36 o 
  -2  10  15      352.61      340.46     21.97 o 
  -1  10  15       23.05       30.34      9.39 o 
   0  10  15        3.82        6.81      5.37 o 
   1  10  15      215.77      213.79     18.38 o 
   2  10  15       15.05       14.56      6.76 o 
   3  10  15       75.87       80.87     24.98 o 
   4  10  15       24.64       26.69     12.87 o 
  -4  11  15        0.77       -0.28      5.08 o 
  -3  11  15      112.45      144.31     16.44 o 
  -2  11  15        0.99       -0.74      7.81 o 
  -1  11  15      283.82      277.63     19.46 o 
   0  11  15        9.69       12.79      5.91 o 
   1  11  15      438.71      437.09     31.24 o 
   2  11  15       62.78       53.47      9.28 o 
   3  11  15       69.70       66.86     10.53 o 
  -3  12  15       11.06       16.50      9.24 o 
  -2  12  15        3.25       -4.03      6.94 o 
  -1  12  15      170.30      212.46     18.62 o 
   0  12  15      129.80      130.37     15.42 o 
   1  12  15       12.36       21.93      6.44 o 
   2  12  15       70.14       60.37      9.47 o 
   3  12  15        2.60        5.61      8.90 o 
  -3  13  15      419.79      447.90     26.08 o 
  -2  13  15        0.04        9.73      8.16 o 
  -1  13  15       39.27       38.12     10.47 o 
   0  13  15       29.10       16.26      8.65 o 
   1  13  15        5.22       18.38     10.18 o 
   2  13  15       71.46       81.64     10.65 o 
   3  13  15      298.93      297.88     21.13 o 
  -3  14  15       17.24       12.93     15.05 o 
  -2  14  15        0.27        2.03      7.61 o 
  -1  14  15       43.68       46.97     11.40 o 
   0  14  15        8.97        9.29      9.19 o 
   1  14  15       51.44       68.22     23.01 o 
   2  14  15      894.97      936.65     40.06 o 
  -2  15  15       17.73       26.44      9.88 o 
  -1  15  15       24.48       19.28      9.04 o 
   0  15  15      218.05      220.59     19.88 o 
   1  15  15       34.19       33.01      7.60 o 
   2  15  15      128.44      163.22     14.18 o 
  -1  16  15      107.74      111.45     15.79 o 
   0  16  15      310.16      315.13     22.38 o 
   1  16  15      248.21      236.43     16.30 o 
  -4   0  16      423.68      494.04     40.30 o 
  -3   0  16     1828.24     1917.27     65.12 o 
  -2   0  16      386.54      394.63     22.41 o 
  -1   0  16      152.36      193.76     15.74 o 
   0   0  16       59.53       67.26     15.55 o 
   1   0  16      453.14      494.62     35.23 o 
   2   0  16        0.17       32.48     12.29 o 
   3   0  16      909.18      890.67     32.20 o 
   4   0  16       72.43       78.36     11.92 o 
  -4   1  16       12.36       21.63      8.36 o 
  -3   1  16       79.75       79.45     21.24 o 
  -2   1  16      245.64      267.76     13.19 o 
  -1   1  16      183.15      219.30     19.58 o 
   0   1  16       22.59       17.67      7.34 o 
   1   1  16      530.84      587.22     27.50 o 
   2   1  16      351.33      355.20     21.17 o 
   3   1  16        5.26       15.76      5.29 o 
   4   1  16       57.24       52.82      8.18 o 
  -4   2  16      275.96      297.25     17.86 o 
  -3   2  16        7.06        9.71      7.08 o 
  -2   2  16       45.99       55.59      7.67 o 
  -1   2  16      885.98      802.30     28.85 o 
   0   2  16        0.60       14.36     15.65 o 
   1   2  16      303.14      325.27     33.15 o 
   2   2  16        1.39        1.95     16.12 o 
   3   2  16        2.71       19.34      7.42 o 
   4   2  16      150.01      165.88     12.27 o 
  -4   3  16        5.25        8.27      7.59 o 
  -3   3  16      145.52      189.25     14.94 o 
  -2   3  16      103.74      109.96      9.91 o 
  -1   3  16       47.30       52.92      8.27 o 
   0   3  16      815.44      818.62     27.19 o 
   1   3  16      155.17      205.13     16.02 o 
   2   3  16       24.69       35.55      9.92 o 
   3   3  16       29.44       64.11     14.44 o 
   4   3  16       20.21       47.05     12.40 o 
  -4   4  16        6.41        7.60      7.62 o 
  -3   4  16        1.20        3.43      6.44 o 
  -2   4  16        0.04       -0.94      4.79 o 
  -1   4  16      389.81      346.81     16.92 o 
   0   4  16       19.13       25.52      8.55 o 
   1   4  16      458.83      492.94     24.81 o 
   2   4  16        7.57       25.20      5.95 o 
   3   4  16       79.37       89.41      9.59 o 
   4   4  16       79.55       77.63     10.27 o 
  -4   5  16        5.89        7.07      7.58 o 
  -3   5  16        0.18       -0.24      6.28 o 
  -2   5  16       51.65       53.10      8.77 o 
  -1   5  16       27.64       38.85     11.08 o 
   0   5  16       95.96      102.55     10.64 o 
   1   5  16       83.33       76.05     13.00 o 
   2   5  16       12.67       16.56      6.26 o 
   3   5  16       47.20       57.01     13.56 o 
   4   5  16        3.68       18.95     13.36 o 
  -4   6  16        0.06       -0.98      6.56 o 
  -3   6  16       19.98       13.54      7.37 o 
  -2   6  16        5.97       10.33     13.98 o 
  -1   6  16      544.02      519.71     21.28 o 
   0   6  16        8.95        7.86      5.53 o 
   1   6  16       80.34       67.33      8.83 o 
   2   6  16       39.10       42.59      9.58 o 
   3   6  16      134.75      140.33     13.99 o 
   4   6  16        5.62        5.43      6.16 o 
  -4   7  16        2.19       -4.60      6.52 o 
  -3   7  16       81.93       86.41     11.15 o 
  -2   7  16      376.02      434.34     25.02 o 
  -1   7  16        4.74        7.55      6.18 o 
   0   7  16      446.65      441.12     19.23 o 
   1   7  16        1.80        5.05      6.93 o 
   2   7  16       66.60       64.32     11.53 o 
   3   7  16      142.73      134.41     32.49 o 
   4   7  16       53.27       21.74     13.49 o 
  -4   8  16       52.64       75.37     11.06 o 
  -3   8  16      266.44      287.40     16.98 o 
  -2   8  16       47.02       42.90     10.68 o 
  -1   8  16      191.81      202.56     14.45 o 
   0   8  16       17.89        9.78      6.17 o 
   1   8  16       34.04       43.20      7.35 o 
   2   8  16       97.11       99.31     13.49 o 
   3   8  16       33.13        4.70      9.19 o 
  -4   9  16      228.80      247.44     22.15 o 
  -3   9  16       54.80       84.19     13.96 o 
  -2   9  16      334.72      354.80     22.47 o 
  -1   9  16       28.42       14.73      7.17 o 
   0   9  16        7.00        4.48      6.14 o 
   1   9  16       26.79       27.06      8.94 o 
   2   9  16      249.22      301.36     63.02 o 
   3   9  16       18.32       25.67     17.47 o 
  -3  10  16      272.52      312.51     22.91 o 
  -2  10  16      260.33      276.81     20.32 o 
  -1  10  16       18.86       25.67      7.88 o 
   0  10  16        1.99        2.35      5.91 o 
   1  10  16        1.59        2.57      7.37 o 
   2  10  16      486.07      470.78     20.67 o 
   3  10  16      442.32      423.20     34.25 o 
  -3  11  16        7.23       17.64     10.15 o 
  -2  11  16      115.44      105.77     21.07 o 
  -1  11  16      234.46      234.73     15.48 o 
   0  11  16      565.01      584.02     29.22 o 
   1  11  16      483.80      495.66     26.90 o 
   2  11  16      130.31      133.09     12.64 o 
   3  11  16      124.08      217.71     26.40 o 
  -3  12  16        2.86        1.14     11.87 o 
  -2  12  16       92.69       79.67     13.46 o 
  -1  12  16      261.83      229.61     19.76 o 
   0  12  16        5.05        9.43     17.97 o 
   1  12  16      151.65      163.64     18.07 o 
   2  12  16       74.01       94.02     14.32 o 
  -2  13  16        1.86        4.25      8.93 o 
  -1  13  16       48.03       38.93     11.00 o 
   0  13  16      253.52      239.77     19.27 o 
   1  13  16        9.37        7.12      8.34 o 
   2  13  16       47.03       68.24     12.93 o 
  -1  14  16        0.83        8.24      8.82 o 
   0  14  16       43.44       36.81     12.69 o 
   1  14  16        0.30        0.81      8.27 o 
   0  15  16       67.88       55.08     12.65 o 
  -4   1  17      142.58      136.68     15.04 o 
  -3   1  17       42.88       64.77      9.01 o 
  -2   1  17      268.29      281.17     13.94 o 
  -1   1  17       62.70       56.87      8.76 o 
   0   1  17       48.56       50.64     22.72 o 
   1   1  17      289.94      344.86     21.16 o 
   2   1  17        0.09       -4.88      6.60 o 
   3   1  17        3.64        1.36      7.02 o 
   4   1  17       22.23       28.58      8.21 o 
  -4   2  17       75.28      107.56     13.06 o 
  -3   2  17        5.27        3.93      5.91 o 
  -2   2  17       90.50      124.56     10.82 o 
  -1   2  17       34.03       31.38      8.31 o 
   0   2  17      478.19      435.08     23.42 o 
   1   2  17      121.52      151.56     29.96 o 
   2   2  17        1.14       11.34     11.77 o 
   3   2  17       50.16       58.53      8.02 o 
   4   2  17       77.04       73.82     15.09 o 
  -4   3  17      259.35      261.50     17.74 o 
  -3   3  17        5.53        0.70      5.99 o 
  -2   3  17       69.98       82.94     12.52 o 
  -1   3  17      117.22      125.62     12.24 o 
   0   3  17        0.09       12.81     13.68 o 
   1   3  17        0.04       15.81      7.99 o 
   2   3  17       78.88       80.43     17.56 o 
   3   3  17       16.90       41.48     22.33 o 
  -4   4  17       38.43       23.18      8.91 o 
  -3   4  17      108.48      146.67     18.74 o 
  -2   4  17      297.76      310.22     25.54 o 
  -1   4  17       97.44      112.93     11.69 o 
   0   4  17       66.61       67.09      9.32 o 
   1   4  17      166.52      166.47     16.91 o 
   2   4  17      908.70      921.11     38.33 o 
   3   4  17       20.11       59.41     40.03 o 
  -4   5  17       49.22       45.85     11.21 o 
  -3   5  17      663.89      716.65     27.58 o 
  -2   5  17      237.08      286.71     16.65 o 
  -1   5  17        1.41       -2.20      5.88 o 
   0   5  17       35.38       47.91      8.14 o 
   1   5  17        5.06        9.13      7.34 o 
   2   5  17       35.43       51.19     10.76 o 
   3   5  17      344.70      372.75     46.94 o 
  -3   6  17       39.54       50.50      9.69 o 
  -2   6  17        0.54        8.82      7.20 o 
  -1   6  17       75.27       85.45     10.78 o 
   0   6  17      398.54      385.34     18.30 o 
   1   6  17      159.65      203.88     16.68 o 
   2   6  17       35.19       17.12     13.38 o 
   3   6  17        5.81        0.62     13.21 o 
  -3   7  17       27.43       48.42     23.77 o 
  -2   7  17      251.59      284.85     20.54 o 
  -1   7  17      225.38      250.65     15.29 o 
   0   7  17        0.74        6.65      5.90 o 
   1   7  17      797.95      807.72     35.29 o 
   2   7  17      224.80      230.29     31.30 o 
   3   7  17        7.22        8.92     11.41 o 
  -3   8  17      236.77      254.15     20.49 o 
  -2   8  17       96.07      132.38     16.41 o 
  -1   8  17      136.66      166.60     14.11 o 
   0   8  17      136.61      116.04     11.89 o 
   1   8  17        1.37       11.49      8.95 o 
   2   8  17       48.36       64.70     20.32 o 
   3   8  17       29.69       31.58      9.01 o 
  -3   9  17        0.06        4.60      9.22 o 
  -2   9  17      113.98      117.58     28.47 o 
  -1   9  17       24.44       24.69      8.12 o 
   0   9  17        0.64       -0.32      6.01 o 
   1   9  17        1.74       -2.48      7.59 o 
   2   9  17        6.58       14.51     14.17 o 
  -2  10  17       25.73       32.87     10.75 o 
  -1  10  17       46.05       41.20      8.93 o 
   0  10  17      117.37      123.45     12.01 o 
   1  10  17       17.63       28.18      9.63 o 
   2  10  17      348.96      304.35     32.75 o 
  -2  11  17       21.17       23.46     13.71 o 
  -1  11  17      189.34      217.96     16.83 o 
   0  11  17       66.35       72.96     13.10 o 
   1  11  17       16.03       24.67      9.82 o 
   2  11  17        4.07       -6.35     12.45 o 
  -1  12  17       55.71       81.26     11.06 o 
   0  12  17       48.41       43.36     11.61 o 
   1  12  17       14.70       16.48      9.28 o 
   0  13  17        3.87        9.53      9.53 o 
  -3   0  18      273.51      226.71     19.99 o 
  -2   0  18       63.56       81.73     15.86 o 
  -1   0  18       73.83       77.79     17.87 o 
   0   0  18       53.42       37.95     15.05 o 
   1   0  18      192.07      217.12     25.50 o 
   2   0  18      618.85      662.51     44.88 o 
   3   0  18      735.01      730.85     49.40 o 
  -3   1  18        5.80       13.60      6.81 o 
  -2   1  18      315.76      306.02     14.82 o 
  -1   1  18      137.83      201.58     27.85 o 
   0   1  18       17.48        8.97      7.93 o 
   1   1  18      168.80      171.48     17.77 o 
   2   1  18      250.99      274.38     20.15 o 
   3   1  18       39.01       73.86     14.49 o 
  -3   2  18       16.44       16.53      7.27 o 
  -2   2  18        7.90       32.11      8.38 o 
  -1   2  18      530.91      616.38     24.11 o 
   0   2  18        7.03       21.80      8.60 o 
   1   2  18      179.46      188.31     19.17 o 
   2   2  18      288.16      316.58     21.51 o 
   3   2  18        5.34        1.35      8.54 o 
  -3   3  18        1.88        1.92      6.16 o 
  -2   3  18       83.74      102.12     22.73 o 
  -1   3  18      263.70      327.69     17.50 o 
   0   3  18      236.18      220.32     18.61 o 
   1   3  18        0.14        3.54     10.83 o 
   2   3  18      207.85      239.52     18.95 o 
   3   3  18       12.05        6.63     12.90 o 
  -3   4  18        0.18        3.41      6.33 o 
  -2   4  18      258.47      310.48     17.52 o 
  -1   4  18      389.34      449.66     21.55 o 
   0   4  18        5.34       12.70      7.69 o 
   1   4  18        6.76        7.56      7.98 o 
   2   4  18        0.04        7.02      8.00 o 
   3   4  18       81.55       67.16     21.57 o 
  -3   5  18        0.00       28.59     18.63 o 
  -2   5  18        0.17       13.19      9.19 o 
  -1   5  18        0.53       17.18      7.08 o 
   0   5  18        4.78        5.45      7.37 o 
   1   5  18        3.53       13.01      8.18 o 
   2   5  18       60.95       63.75     18.20 o 
  -3   6  18      535.43      630.21     32.20 o 
  -2   6  18      177.58      209.81     15.62 o 
  -1   6  18      260.10      272.80     16.39 o 
   0   6  18        0.52        8.58      7.79 o 
   1   6  18      202.26      207.97     18.18 o 
   2   6  18       10.39        8.43     14.57 o 
  -2   7  18       69.07       55.28     10.10 o 
  -1   7  18        2.73        8.40      6.80 o 
   0   7  18      225.27      228.85     17.10 o 
   1   7  18        7.50        9.22      7.78 o 
   2   7  18        9.54       -4.64     13.66 o 
  -2   8  18        8.30       25.57      8.46 o 
  -1   8  18       17.52       17.13      7.79 o 
   0   8  18       91.00      112.68     12.29 o 
   1   8  18        2.73       15.89     13.32 o 
   2   8  18        6.09       -2.13     14.35 o 
  -2   9  18      554.65      629.29     26.23 o 
  -1   9  18       66.39       67.87     10.76 o 
   0   9  18        2.64        4.14      6.32 o 
   1   9  18       35.34       32.69     15.26 o 
  -1  10  18        0.62        4.82      7.02 o 
   0  10  18        5.09        5.55      8.40 o 
   1  10  18        3.65       -5.21     11.84 o 
  -2   1  19        1.83        3.04      6.78 o 
  -1   1  19      314.20      361.91     22.63 o 
   0   1  19        0.37       18.39     12.47 o 
   1   1  19        7.38       -2.10      7.97 o 
   2   1  19        0.25        0.24      7.86 o 
  -2   2  19      108.86      102.29     12.19 o 
  -1   2  19       19.23       29.25     13.97 o 
   0   2  19      557.11      610.92     30.47 o 
   1   2  19        7.23        0.55      8.45 o 
   2   2  19       56.98       50.33     12.06 o 
  -2   3  19        5.25       18.97      7.91 o 
  -1   3  19       13.36       40.51     10.23 o 
   0   3  19       62.30       96.53     14.09 o 
   1   3  19       27.17       22.36      9.51 o 
   2   3  19      120.88      109.40     15.30 o 
  -2   4  19      183.33      190.39     31.11 o 
  -1   4  19      191.36      205.33     19.51 o 
   0   4  19        0.25       10.77      8.27 o 
   1   4  19      150.42      151.72     19.98 o 
  -2   5  19        5.94        7.65      7.47 o 
  -1   5  19       16.40       20.70      7.73 o 
   0   5  19        1.41       24.14      9.16 o 
   1   5  19       43.05       41.57     12.35 o 
  -1   6  19      135.30      144.75     14.33 o 
   0   6  19      379.20      438.88     25.34 o 
   1   6  19        6.20       11.78      8.76 o 
  -1   7  19      107.73      103.89     13.15 o 
   0   7  19        7.79       22.77      8.86 o 
                                                 
